# Supplementary material for: Construction of a Hierarchical Gene Regulatory Network to Reveal the Drought Tolerance Mechanism of Shanxin Poplar
Source: Int J Mol Sci. 2022 Dec 26;24(1):384. doi: 10.3390/ijms24010384 (PMC9820611; doi:10.3390/ijms24010384)
Supplement: Supplementary file 1 [file ijms-24-00384-s001.zip]

Archive with 15 entries (15 files):
- Figure S1.pdf
- Figure S2 .pdf
- Figure S3.pdf
- Figure S4.pdf
- script files S1.txt
- script files S2.txt
- Table S1 .xlsx
- Table S2 .pdf
- Table S3 .xlsx
- Table S4 .xlsx
- Table S5 .xlsx
- Table S6 .xlsx
- Table S7 .pdf
- Table S8 .pdf
- Table S9 .pdf
