# Supplementary material for: Construction of a Hierarchical Gene Regulatory Network to Reveal the Drought Tolerance Mechanism of Shanxin Poplar
Source: Int J Mol Sci. 2022 Dec 26;24(1):384. doi: 10.3390/ijms24010384 (PMC9820611; doi:10.3390/ijms24010384)
Supplement: Supplementary file 1 [file ijms-24-00384-s001.zip › script files S1.txt]

script files S1. perl script of calculate gene and gene correlation.

#! /usr/bin/perl -w
use strict;
use Statistics::RankCorrelation;
use Statistics::Distributions;
use Statistics::Basic qw(:all);

my %opt = @ARGV; # -1 file1 -2 file2

open FILE1,'<',$opt{'-1'} or die $!;
open FILE2,'<',$opt{'-2'} or die $!;

my (@array1,@array2);

while (<FILE1>) {
	chomp;
	push @array1,$_;
}
close FILE1;

while (<FILE2>) {
	chomp;
	push @array2,$_;
}

for my$e1(@array1) {
	my @f1=split /\s+/,$e1;
	my $gene1=shift @f1;
	my $n=@f1;
	for my $e2(@array2){
		my @f2=split /\s+/,$e2;
		my $gene2 = shift @f2;
		next if $gene1 eq $gene2;
		my $c = Statistics::RankCorrelation->new(\@f1,\@f2);
		my $rho = $c->spearman;
#		my $rho = corr(\@f1,\@f2); #pearson
		$rho=$rho*0.99 if abs($rho)==1;
		my $t=abs($rho)/sqrt((1-$rho*$rho)/($n-2));
		my $p=Statistics::Distributions::tprob($n-2,$t);
		print join ("\t",$gene1,$gene2,$rho,2*$p),"\n";
#		print join ("\t",$gene1,$gene2,$rho),"\n";
	}
	
}
