# Supplementary material for: Construction of a Hierarchical Gene Regulatory Network to Reveal the Drought Tolerance Mechanism of Shanxin Poplar
Source: Int J Mol Sci. 2022 Dec 26;24(1):384. doi: 10.3390/ijms24010384 (PMC9820611; doi:10.3390/ijms24010384)
Supplement: Supplementary file 1 [file ijms-24-00384-s001.zip › script files S2.txt]

script files S2. perl script of calculate gene and TF correlation.


#! /usr/bin/perl -w
use strict;
use List::Util qw/max/;
use List::MoreUtils qw/uniq/;
my %hash_1; # pathway cor
my %hash_2; # TF cor
my %hash_3; # partial cor
my %hash_4; #network
my %tf;
open my $in1,'<',$ARGV[0] or die $!; # target target cor

while (<$in1>) {
	chomp;
	my @f = split /\s/;
	$hash_1{$f[0].",".$f[1]}=$f[2];
}

close $in1;

open my $in2,'<',$ARGV[1] or die $!; # target TF cor

while (<$in2>) {
	chomp;
	my @f = split /\s/;
	$tf{$f[1]} ++;
	$hash_2{$f[0].",".$f[1]}=$f[2];
}

for my $key(keys %hash_1) {
	my @f = split /\,/,$key;
	my $r12 = $hash_1{$key};
	for my $e(keys %tf){
		my $r13=$hash_2{$f[0].",".$e};
		my $r23=$hash_2{$f[1].",".$e};
		my $a = sqrt(1-$r13*$r13);
		my $b = sqrt(1-$r23*$r23);
		my $par = ($r12-$r13*$r23)/($a*$b);
		$hash_3{$key}{$e}{"par"}=$par;
		$hash_3{$key}{$e}{"diff"} = abs($r12 - $par);
	}
}


for my $key(keys %hash_3) {
	my $diff   = 0.3;
	my $out    = "";
	my $tf     ="";
	my @target ="";
#-----------------------#
	for (keys %{$hash_3{$key}}){
		if ($hash_3{$key}{$_}{"diff"} >= $diff) {
			$tf      = $_;
			@target  = split/\,/,$key;
			$diff    = $hash_3{$key}{$_}{"diff"};
			$out     = $key."|".$_."\t".$hash_1{$key}."\t".$hash_3{$key}{$_}{"par"};
		}
	}
# find the max diff
	print $out,"\t",$diff,"\n" if $out;
	push @{$hash_4{$tf}},@target if (@target>1);
}
open OUT,">","network.txt", or die $!;
for my$k(keys %hash_4){
	my @values = uniq @{$hash_4{$k}};
	print OUT "$k\t";
	print OUT scalar(@values),"\t";
	print OUT "$_\t" for @values;
	print OUT "\n";
}
