# Supplementary material for: Construction of a Hierarchical Gene Regulatory Network to Reveal the Drought Tolerance Mechanism of Shanxin Poplar
Source: Int J Mol Sci. 2022 Dec 26;24(1):384. doi: 10.3390/ijms24010384 (PMC9820611; doi:10.3390/ijms24010384)
Supplement: Supplementary file 1 [file ijms-24-00384-s001.zip › Table S1 .xlsx]

## Sheet: metadata-11486224-processed-ok
Table S1. SRA uploaded accession number.
accession	study	object_status	bioproject_accession	biosample_accession	sample_name	library_ID	title	library_strategy	library_source	library_selection	library_layout	platform	instrument_model	design_description	filetype	fasta_file	assembly	filename	filename2
SRR19358173	SRP376631	new	PRJNA839878	SAMN28557153	t0h	ck-rep1	RNA-Seq of seeding plant	RNA-Seq	TRANSCRIPTOMIC	PCR	paired	ILLUMINA	Illumina HiSeq 2500	treat 0h	fastq			ck_rep1_T01_good_1.fq.gz	ck_rep1_T01_good_2.fq.gz
SRR19358172	SRP376631	new	PRJNA839878	SAMN28557153	t0h	ck-rep2	RNA-Seq of seeding plant	RNA-Seq	TRANSCRIPTOMIC	PCR	paired	ILLUMINA	Illumina HiSeq 2500	treat 0h	fastq			ck_rep2_T02_good_1.fq.gz	ck_rep2_T02_good_2.fq.gz
SRR19358161	SRP376631	new	PRJNA839878	SAMN28557153	t0h	ck-rep3	RNA-Seq of seeding plant	RNA-Seq	TRANSCRIPTOMIC	PCR	paired	ILLUMINA	Illumina HiSeq 2500	treat 0h	fastq			ck_rep3_T03_good_1.fq.gz	ck-rep3_T03_good_2.fq.gz
SRR19358159	SRP376631	new	PRJNA839878	SAMN28557154	t1h	p1h-rep1	RNA-Seq of seeding plant	RNA-Seq	TRANSCRIPTOMIC	PCR	paired	ILLUMINA	Illumina HiSeq 2500	treat 1h	fastq			p1h_rep1_T04_good_1.fq.gz	p1h_rep1_T04_good_2.fq.gz
SRR19358158	SRP376631	new	PRJNA839878	SAMN28557154	t1h	p1h-rep2	RNA-Seq of seeding plant	RNA-Seq	TRANSCRIPTOMIC	PCR	paired	ILLUMINA	Illumina HiSeq 2500	treat 1h	fastq			P1h_rep2_T05_good_1.fq.gz	p1h_rep2_T05_good_2.fq.gz
SRR19358157	SRP376631	new	PRJNA839878	SAMN28557154	t1h	p1h-rep3	RNA-Seq of seeding plant	RNA-Seq	TRANSCRIPTOMIC	PCR	paired	ILLUMINA	Illumina HiSeq 2500	treat 1h	fastq			p1h_rep3_T06_good_1.fq.gz	p1h_rep3_T06_good_2.fq.gz
SRR19358156	SRP376631	new	PRJNA839878	SAMN28557155	t3h	p3h-rep1	RNA-Seq of seeding plant	RNA-Seq	TRANSCRIPTOMIC	PCR	paired	ILLUMINA	Illumina HiSeq 2500	treat 3h	fastq			p3h_rep1_T07_good_1.fq.gz	p3h_rep1_T07_good_2.fq.gz
SRR19358155	SRP376631	new	PRJNA839878	SAMN28557155	t3h	p3h-rep2	RNA-Seq of seeding plant	RNA-Seq	TRANSCRIPTOMIC	PCR	paired	ILLUMINA	Illumina HiSeq 2500	treat 3h	fastq			p3h_rep2_T08_good_1.fq.gz	p3h_rep2_T08_good_2.fq.gz
SRR19358154	SRP376631	new	PRJNA839878	SAMN28557155	t3h	p3h-rep3	RNA-Seq of seeding plant	RNA-Seq	TRANSCRIPTOMIC	PCR	paired	ILLUMINA	Illumina HiSeq 2500	treat 3h	fastq			p3h_rep3_T09_good_1.fq.gz	p3h_rep3_T09_good_2.fq.gz
SRR19358153	SRP376631	new	PRJNA839878	SAMN28557156	t5h	p5h-rep1	RNA-Seq of seeding plant	RNA-Seq	TRANSCRIPTOMIC	PCR	paired	ILLUMINA	Illumina HiSeq 2500	treat 5h	fastq			p5h_rep1_T10_good_1.fq.gz	p5h_rep1_T10_good_2.fq.gz
SRR19358171	SRP376631	new	PRJNA839878	SAMN28557156	t5h	p5h-rep2	RNA-Seq of seeding plant	RNA-Seq	TRANSCRIPTOMIC	PCR	paired	ILLUMINA	Illumina HiSeq 2500	treat 5h	fastq			p5h_rep2_T11_good_1.fq.gz	p5h_rep2_T11_good_2.fq.gz
SRR19358170	SRP376631	new	PRJNA839878	SAMN28557156	t5h	p5h-rep3	RNA-Seq of seeding plant	RNA-Seq	TRANSCRIPTOMIC	PCR	paired	ILLUMINA	Illumina HiSeq 2500	treat 5h	fastq			p5h_rep3_T12_good_1.fq.gz	p5h_rep3_T12_good_2.fq.gz
SRR19358169	SRP376631	new	PRJNA839878	SAMN28557157	t9h	p9h-rep1	RNA-Seq of seeding plant	RNA-Seq	TRANSCRIPTOMIC	PCR	paired	ILLUMINA	Illumina HiSeq 2500	treat 9h	fastq			p9h_rep1_T13_good_1.fq.gz	p9h_rep1_T13_good_2.fq.gz
SRR19358168	SRP376631	new	PRJNA839878	SAMN28557157	t9h	p9h-rep2	RNA-Seq of seeding plant	RNA-Seq	TRANSCRIPTOMIC	PCR	paired	ILLUMINA	Illumina HiSeq 2500	treat 9h	fastq			p9h_rep2_T14_good_1.fq.gz	p9h_rep2_T14_good_2.fq.gz
SRR19358167	SRP376631	new	PRJNA839878	SAMN28557157	t9h	p9h-rep3	RNA-Seq of seeding plant	RNA-Seq	TRANSCRIPTOMIC	PCR	paired	ILLUMINA	Illumina HiSeq 2500	treat 9h	fastq			p9h_rep3_T15_good_1.fq.gz	p9h_rep3_T15_good_2.fq.gz
SRR19358166	SRP376631	new	PRJNA839878	SAMN28557158	t12h	p12h-rep1	RNA-Seq of seeding plant	RNA-Seq	TRANSCRIPTOMIC	PCR	paired	ILLUMINA	Illumina HiSeq 2500	treat 12h	fastq			p12h_rep1_T16_good_1.fq.gz	p12h_rep1_T16_good_2.fq.gz
SRR19358165	SRP376631	new	PRJNA839878	SAMN28557158	t12h	p12h-rep2	RNA-Seq of seeding plant	RNA-Seq	TRANSCRIPTOMIC	PCR	paired	ILLUMINA	Illumina HiSeq 2500	treat 12h	fastq			p12h_rep2_T17_good_1.fq.gz	p12h_rep2_T17_good_2.fq.gz
SRR19358164	SRP376631	new	PRJNA839878	SAMN28557158	t12h	p12h-rep3	RNA-Seq of seeding plant	RNA-Seq	TRANSCRIPTOMIC	PCR	paired	ILLUMINA	Illumina HiSeq 2500	treat 12h	fastq			p12h_rep3_T18_good_1.fq.gz	p12h_rep3_T18_good_2.fq.gz
SRR19358163	SRP376631	new	PRJNA839878	SAMN28557159	t24h	p24h-rep1	RNA-Seq of seeding plant	RNA-Seq	TRANSCRIPTOMIC	PCR	paired	ILLUMINA	Illumina HiSeq 2500	treat 24h	fastq			p24h_rep1_T19_good_1.fq.gz	p24h_rep1_T19_good_2.fq.gz
SRR19358162	SRP376631	new	PRJNA839878	SAMN28557159	t24h	p24h-rep2	RNA-Seq of seeding plant	RNA-Seq	TRANSCRIPTOMIC	PCR	paired	ILLUMINA	Illumina HiSeq 2500	treat 24h	fastq			p24h_rep2_T20_good_1.fq.gz	p24h_rep2_T20_good_2.fq.gz
SRR19358160	SRP376631	new	PRJNA839878	SAMN28557159	t24h	p24h-rep3	RNA-Seq of seeding plant	RNA-Seq	TRANSCRIPTOMIC	PCR	paired	ILLUMINA	Illumina HiSeq 2500	treat 24h	fastq			p24h_rep3_T21_good_1.fq.gz	p24h_rep3_T21_good_2.fq.gz
