# Supplementary material for: Construction of a Hierarchical Gene Regulatory Network to Reveal the Drought Tolerance Mechanism of Shanxin Poplar
Source: Int J Mol Sci. 2022 Dec 26;24(1):384. doi: 10.3390/ijms24010384 (PMC9820611; doi:10.3390/ijms24010384)
Supplement: Supplementary file 1 [file ijms-24-00384-s001.zip › Table S3 .xlsx]

## Sheet: DEGs for 1h
Table S3. The differentially expressed genes under drought stress.
#ID	FDR	log2FC	regulated
Pda_00000069	0.0477859	-0.745313	down
Pda_00000070	5.41151e-06	-1.27613	down
Pda_00000196	0.00098577	-0.857298	down
Pda_00000290	0.00102085	-0.910325	down
Pda_00000323	0.0300241	0.764947	up
Pda_00000324	0.00260819	0.819692	up
Pda_00000634	9.14502e-11	-1.37043	down
Pda_00001198	0.0453946	-0.767171	down
Pda_00001482	0.000738434	-0.786152	down
Pda_00001488	0.00187358	-0.717681	down
Pda_00001618	0.0155643	0.751754	up
Pda_00001622	0.00683318	-0.887967	down
Pda_00001654	0.0127665	-0.782777	down
Pda_00001773	0.00217572	-0.897033	down
Pda_00001862	2.01666e-10	-1.25915	down
Pda_00001900	0.0153612	-0.738274	down
Pda_00001988	0.000507201	0.601734	up
Pda_00002219	0.0157018	-0.702055	down
Pda_00002371	0.00462544	-0.725742	down
Pda_00002418	0.0463214	-0.685353	down
Pda_00002447	0.0138407	-0.77627	down
Pda_00002574	9.62329e-08	1.02691	up
Pda_00002634	0.0091442	-0.617242	down
Pda_00002785	0.0266155	0.670443	up
Pda_00002831	0.0010634	-0.731749	down
Pda_00003000	9.38136e-05	-1.05845	down
Pda_00003016	0.0292115	-0.611505	down
Pda_00003226	0.0232277	-0.72242	down
Pda_00003462	0.0448976	-0.771765	down
Pda_00003717	1.70749e-09	-1.20223	down
Pda_00003886	0.019919	0.608804	up
Pda_00003887	0.00203213	0.796343	up
Pda_00003956	1.25227e-05	-0.846098	down
Pda_00004345	0.00098577	-0.615276	down
Pda_00004723	0.000224191	-0.683917	down
Pda_00004755	2.54097e-10	-0.967544	down
Pda_00004879	1.69811e-06	-1.15352	down
Pda_00005336	6.0557e-05	-0.71753	down
Pda_00005526	1.36625e-07	-1.01416	down
Pda_00005663	0.000319729	0.707586	up
Pda_00005740	7.73609e-09	-1.30887	down
Pda_00005754	0.000940522	-0.630894	down
Pda_00005757	2.8241e-06	-0.806861	down
Pda_00005849	0.038583	-0.712501	down
Pda_00005955	0.00869344	-0.634725	down
Pda_00006428	0.0276257	-0.73484	down
Pda_00006606	0.000797684	-0.962159	down
Pda_00006618	0.00634105	0.804916	up
Pda_00006766	6.32781e-06	-0.596804	down
Pda_00007038	0.00278732	-0.883108	down
Pda_00007115	0.0032491	-0.709219	down
Pda_00007122	0.0335435	-0.735341	down
Pda_00007392	0.0011763	-0.625121	down
Pda_00007483	0.00927713	0.757718	up
Pda_00007698	1.36625e-07	-0.765607	down
Pda_00007815	0.0271381	-0.785691	down
Pda_00007872	8.64328e-07	-0.747048	down
Pda_00007875	0.0162218	-0.738891	down
Pda_00007884	1.64422e-07	0.91398	up
Pda_00007947	0.00098577	-0.599081	down
Pda_00007960	0.0233384	-0.625103	down
Pda_00008198	0.00920052	-0.761945	down
Pda_00008274	0.00595561	-0.803974	down
Pda_00008368	8.04441e-05	-1.1368	down
Pda_00008439	0.000819133	-0.633543	down
Pda_00008476	2.76758e-05	0.987362	up
Pda_00008807	0.0236007	0.780708	up
Pda_00008808	0.0276257	0.802896	up
Pda_00008923	0.00821185	-0.642561	down
Pda_00008937	0.0253164	0.811138	up
Pda_00009152	0.0276257	-0.602366	down
Pda_00009219	5.41151e-06	1.10317	up
Pda_00009404	0.0108112	-0.689464	down
Pda_00009826	4.0126e-15	-1.50131	down
Pda_00009853	3.97983e-05	-0.828917	down
Pda_00009891	0.00642856	-0.76696	down
Pda_00009925	0.0382528	0.758598	up
Pda_00009978	0.0428583	-0.766675	down
Pda_00010079	0.0131432	0.630495	up
Pda_00010089	0.00278732	-0.975447	down
Pda_00010118	2.80281e-16	-1.0248	down
Pda_00010120	0.000350345	-0.705003	down
Pda_00010646	0.00642856	0.64012	up
Pda_00010765	0.0032491	-0.894034	down
Pda_00010820	0.0289517	0.688682	up
Pda_00010911	0.0486446	-0.731168	down
Pda_00011454	2.24946e-05	-0.877837	down
Pda_00011532	6.24674e-18	-1.53721	down
Pda_00011749	0.0486426	-0.717972	down
Pda_00012018	0.000159852	-0.850734	down
Pda_00012287	4.65956e-07	-1.03027	down
Pda_00012512	5.02205e-06	-1.29385	down
Pda_00012594	0.0199007	0.619997	up
Pda_00012842	0.000231446	-1.13096	down
Pda_00012856	0.00260819	0.620584	up
Pda_00012931	0.00160258	-0.623555	down
Pda_00013157	0.0103911	-0.690863	down
Pda_00013328	0.00396945	-0.885628	down
Pda_00013351	0.00315856	-0.948899	down
Pda_00013523	7.8557e-11	-0.967552	down
Pda_00013524	0.00200619	0.605223	up
Pda_00013673	0.0115394	-0.656766	down
Pda_00013680	6.1544e-09	-1.34095	down
Pda_00013809	7.73337e-07	-0.901244	down
Pda_00013833	0.0100979	0.867302	up
Pda_00013983	0.0226474	-0.756464	down
Pda_00013993	0.0303534	-0.604738	down
Pda_00014254	0.0135201	-0.76913	down
Pda_00014473	0.0144014	-0.75483	down
Pda_00014526	0.0179372	0.621389	up
Pda_00014548	0.0435212	-0.637998	down
Pda_00014640	0.0396845	-0.634667	down
Pda_00014732	0.00259777	0.784152	up
Pda_00014799	0.00116045	0.848695	up
Pda_00014981	3.86713e-07	-0.983228	down
Pda_00015016	0.00278732	0.691598	up
Pda_00015184	0.00219443	-0.921342	down
Pda_00015236	0.0180908	-0.632715	down
Pda_00015380	0.0492895	-0.67812	down
Pda_00015514	2.24033e-08	0.944335	up
Pda_00015772	0.00278732	-0.754565	down
Pda_00015878	0.0108112	-0.73711	down
Pda_00016064	4.65956e-07	-0.709715	down
Pda_00016140	1.91315e-06	-0.898468	down
Pda_00016151	4.79354e-13	-1.04826	down
Pda_00016418	0.00821185	-0.865904	down
Pda_00016669	0.0276041	0.73816	up
Pda_00016733	0.00141094	-0.739722	down
Pda_00016751	3.03029e-13	-1.23189	down
Pda_00016773	0.000318228	1.04866	up
Pda_00016797	2.24946e-05	-0.765922	down
Pda_00016811	7.90322e-07	-1.03385	down
Pda_00017033	0.00415182	0.598506	up
Pda_00017174	3.19552e-07	-0.601466	down
Pda_00017772	0.0436472	-0.607621	down
Pda_00017969	0.00273696	-0.7225	down
Pda_00018196	0.00133947	-0.748087	down
Pda_00018253	0.0264765	-0.639778	down
Pda_00018262	0.0301359	0.618971	up
Pda_00018391	4.0126e-15	-1.36562	down
Pda_00018963	0.00462034	-0.604351	down
Pda_00019250	0.000974392	0.693712	up
Pda_00019258	0.00626339	-0.911286	down
Pda_00019261	0.000545295	-0.907539	down
Pda_00019389	0.00391775	0.785518	up
Pda_00019423	0.00098577	-0.670878	down
Pda_00019528	0.00104345	-0.914202	down
Pda_00019681	0.00278732	-0.841893	down
Pda_00019731	0.0313645	-0.685647	down
Pda_00020300	1.89471e-05	-1.14638	down
Pda_00020418	0.0349177	0.78574	up
Pda_00020439	0.00155689	-0.780724	down
Pda_00020642	0.0220778	-0.784716	down
Pda_00021700	0.00212913	-0.602879	down
Pda_00021714	1.06418e-05	-0.711986	down
Pda_00021852	0.00723336	-0.903827	down
Pda_00021976	0.0046777	-0.847172	down
Pda_00021999	0.00117048	-0.711121	down
Pda_00022161	0.000132722	-0.609316	down
Pda_00022344	0.00636328	-0.828815	down
Pda_00022832	0.0109417	-0.720732	down
Pda_00022897	0.0341492	-0.64674	down
Pda_00022898	0.00864507	-0.66215	down
Pda_00023009	0.000765665	-0.644873	down
Pda_00023317	0.00688384	0.640988	up
Pda_00023374	0.000214571	0.817692	up
Pda_00023391	0.000342854	-0.966587	down
Pda_00023589	4.1599e-07	1.00878	up
Pda_00023622	6.3926e-05	-0.769165	down
Pda_00023636	0.000579225	-1.04612	down
Pda_00023670	0.00957482	-0.701243	down
Pda_00023751	0.000192967	-0.871825	down
Pda_00024669	0.00278732	-0.59034	down
Pda_00024811	0.00174365	-0.776699	down
Pda_00024926	0.0447285	0.742153	up
Pda_00024935	0.0321348	-0.795697	down
Pda_00025102	0.000303727	-0.762444	down
Pda_00025361	0.0292115	-0.788001	down
Pda_00026095	0.000369952	-0.95118	down
Pda_00026545	2.2318e-06	-0.870837	down
Pda_00026788	0.0282288	-0.812762	down
Pda_00026882	5.22067e-05	0.972174	up
Pda_00026939	0.000387888	-0.851476	down
Pda_00026951	1.92521e-05	-0.780454	down
Pda_00027252	0.00930899	-0.626383	down
Pda_00027253	0.00130861	-0.726453	down
Pda_00027312	0.00718073	-0.897927	down
Pda_00027631	0.00325123	-0.935319	down
Pda_00027730	1.83524e-08	-1.02176	down
Pda_00027821	0.027724	0.639966	up
Pda_00027916	0.0176246	-0.626797	down
Pda_00028003	0.000297908	-0.817395	down
Pda_00028118	1.81495e-05	-1.23002	down
Pda_00028474	1.9529e-06	-0.842019	down
Pda_00028535	0.0345782	-0.653325	down
Pda_00028559	0.000964426	-1.04335	down
Pda_00028566	7.12281e-06	-1.05301	down
Pda_00028919	0.0016778	-0.864961	down
Pda_00029237	0.000224191	-0.840967	down
Pda_00029519	0.00946145	0.737217	up
Pda_00029541	0.0220884	-0.726806	down
Pda_00029916	5.46991e-05	-0.717447	down
Pda_00030247	0.0146039	-0.849147	down
Pda_00030301	0.00224864	-0.797715	down
Pda_00030471	0.00206418	0.984604	up
Pda_00030476	0.0300554	-0.622417	down
Pda_00030540	0.0267935	-0.607812	down
Pda_00030710	0.000397821	-0.745056	down
Pda_00030951	0.0452992	-0.684035	down
Pda_00031388	0.000940522	-0.789252	down
Pda_00031435	0.00200619	0.586297	up
Pda_00031465	0.00098577	0.909385	up
Pda_00031553	0.00098577	-0.59088	down
Pda_00031852	1.84219e-05	-0.95741	down
Pda_00031993	0.000245926	-0.923145	down
Pda_00032162	0.0284537	-0.761867	down
Pda_00032699	2.18084e-05	-1.24559	down
Pda_00032760	5.44336e-07	-1.14749	down
Pda_00032804	8.4081e-09	-0.841992	down
Pda_00033266	0.000114961	-0.729945	down
Pda_00033511	0.0188058	0.753142	up
Pda_00033802	3.74332e-06	1.05039	up
Pda_00033939	0.00293418	0.642368	up
Pda_00034016	1.2277e-06	-0.640795	down
Pda_00034040	0.0148775	-0.731841	down
Pda_00034131	0.00016547	0.817779	up
Pda_00034691	0.000951942	0.977044	up
Pda_00034828	0.0155064	0.76491	up
Pda_00034845	0.000683596	-0.945692	down
Pda_00035389	0.0138735	0.697171	up
Pda_00035409	1.84219e-05	-0.784438	down
Pda_00036271	0.0376043	0.77789	up
Pda_00036281	0.000818288	-0.913261	down
Pda_00036282	2.90939e-11	-1.56394	down
Pda_00036465	0.0341492	0.742024	up
Pda_00036748	0.0374307	-0.594506	down
Pda_00036753	4.0126e-15	-0.906429	down
Pda_00036966	0.00200619	-0.820716	down
Pda_00037190	0.0381292	0.612638	up
Pda_00037207	0.00380575	0.682276	up
Pda_00037527	0.0214653	-0.755901	down
Pda_00037547	0.000125881	-0.617499	down
Pda_00037980	0.0218985	-0.802973	down
Pda_00037996	0.0276257	0.799158	up
Pda_00038196	0.000579225	-1.05886	down
Pda_00038287	0.00120159	-0.934778	down
Pda_00038571	0.00187358	-0.77756	down
Pda_00038597	0.0185313	-0.658065	down
Pda_00038676	6.10929e-06	-0.861051	down
Pda_00038933	0.000980487	-1.01396	down
Pda_00039095	0.0146478	0.773853	up
Pda_00039144	0.0010934	-0.814306	down
Pda_00039525	0.0356356	-0.611064	down
Pda_00039613	0.00260819	-0.967353	down
Pda_00039614	0.00555634	-0.909814	down
Pda_00040113	0.027724	0.740306	up
Pda_00040134	0.000419566	-0.944099	down
Pda_00040470	0.00350366	0.870865	up
Pda_00040579	0.0178041	-0.626867	down
Pda_00040777	0.0396796	-0.691423	down
Pda_00040845	0.00098577	-1.04568	down
Pda_00040846	1.72434e-10	-1.12332	down
Pda_00041047	0.000767617	-0.812338	down
Pda_00041231	2.90939e-11	-1.67778	down
Pda_00041284	0.000486702	0.998639	up
Pda_00041285	0.00757585	0.908191	up
Pda_00041334	0.000413994	0.964	up
Pda_00041510	8.48947e-09	-1.09522	down
Pda_00041518	0.0128617	0.62033	up
Pda_00041772	0.00395265	-0.663618	down
Pda_00041829	0.0396796	-0.667987	down
Populus_davidiana_newGene_1742	0.000469418	0.619764	up
Populus_davidiana_newGene_2532	0.0100979	-0.849285	down
Populus_davidiana_newGene_549	0.00278732	-0.643107	down

## Sheet: DEGs for 3h
Table S3. The differentially expressed genes under drought stress.
#ID	FDR	log2FC	regulated
Pda_00000070	0.0337157	-0.689648	down
Pda_00000076	0.000310595	-0.835436	down
Pda_00000099	0.00812564	-0.687856	down
Pda_00000290	0.00680675	-0.71024	down
Pda_00000347	0.000160415	-0.99013	down
Pda_00000540	0.0173368	-0.586798	down
Pda_00000548	0.00283026	0.678777	up
Pda_00000598	0.00561773	-0.883429	down
Pda_00000634	0.00125418	-0.71016	down
Pda_00000767	0.000465069	-0.95146	down
Pda_00000792	0.0342414	-0.658817	down
Pda_00000813	0.0275963	-0.731158	down
Pda_00000927	0.00367757	-0.886251	down
Pda_00000970	6.15696e-08	-1.20827	down
Pda_00001033	0.00839083	-0.724627	down
Pda_00001037	5.63422e-05	0.698774	up
Pda_00001129	0.0180777	-0.660844	down
Pda_00001183	0.00585478	-0.695738	down
Pda_00001198	0.000666004	-0.866292	down
Pda_00001263	0.000209048	-1.09317	down
Pda_00001326	0.0309246	-0.706684	down
Pda_00001462	0.00688762	-0.586953	down
Pda_00001471	0.0252003	-0.627316	down
Pda_00001654	0.0018178	-0.824565	down
Pda_00001703	0.012229	-0.799824	down
Pda_00001745	0.00236312	-0.850913	down
Pda_00001755	5.97815e-09	0.757261	up
Pda_00001768	0.00717352	-0.770824	down
Pda_00001788	5.75912e-05	-0.765309	down
Pda_00001862	0.000276423	-0.736937	down
Pda_00001953	0.00326803	-0.646797	down
Pda_00001996	0.00049522	-0.643523	down
Pda_00002111	0.0348118	-0.673458	down
Pda_00002239	0.0330375	-0.736078	down
Pda_00002252	0.0273704	-0.703899	down
Pda_00002418	3.49172e-05	-0.731449	down
Pda_00002424	0.00137531	0.636305	up
Pda_00002556	0.000354289	-0.680021	down
Pda_00002785	0.000649946	0.769087	up
Pda_00002904	0.0064712	-0.836601	down
Pda_00002948	0.00357314	-0.636707	down
Pda_00003000	4.42479e-07	-0.774351	down
Pda_00003185	8.7523e-05	-0.998739	down
Pda_00003213	0.00631633	-0.634056	down
Pda_00003426	0.00456733	-0.885791	down
Pda_00003442	8.27009e-06	-0.769879	down
Pda_00003462	0.0118411	-0.82678	down
Pda_00003463	9.51943e-08	1.24575	up
Pda_00003679	5.34013e-07	-0.99185	down
Pda_00003717	0.00125418	-0.640715	down
Pda_00003766	0.000256559	-1.08007	down
Pda_00003922	0.0207407	-0.77116	down
Pda_00003944	0.00780406	-0.604338	down
Pda_00003960	0.00049522	-1.04571	down
Pda_00003994	0.00280585	-0.719571	down
Pda_00004061	0.0066865	-0.844727	down
Pda_00004116	3.93202e-05	-0.972596	down
Pda_00004210	0.0434359	-0.707325	down
Pda_00004276	0.00285229	0.732067	up
Pda_00004277	4.84627e-09	1.02592	up
Pda_00004401	0.000487654	-0.902698	down
Pda_00004475	0.0180777	-0.662945	down
Pda_00004635	0.000111712	-0.611252	down
Pda_00004691	0.0244034	0.611852	up
Pda_00004740	0.00269358	-0.915482	down
Pda_00004852	0.000213783	-0.957365	down
Pda_00004879	0.0370479	-0.61064	down
Pda_00004953	0.000329252	0.841243	up
Pda_00004955	0.000530305	1.0404	up
Pda_00004991	0.0402552	-0.717617	down
Pda_00005055	6.82893e-05	-0.890258	down
Pda_00005227	0.000310082	-0.762665	down
Pda_00005328	6.91473e-06	-0.702751	down
Pda_00005449	0.0362232	-0.712129	down
Pda_00005526	9.43659e-08	-0.692336	down
Pda_00005592	0.00414929	0.776258	up
Pda_00005597	0.0233481	0.761751	up
Pda_00005668	1.60186e-06	-1.2788	down
Pda_00005740	3.53646e-06	-1.05401	down
Pda_00005849	4.33699e-06	-0.801534	down
Pda_00005883	0.0309797	-0.596796	down
Pda_00006020	0.0398104	0.673976	up
Pda_00006023	0.0392714	-0.684713	down
Pda_00006183	0.00602482	-0.601961	down
Pda_00006264	0.00826593	-0.639779	down
Pda_00006373	0.0467001	-0.700992	down
Pda_00006497	0.0479989	-0.692687	down
Pda_00006606	6.66904e-06	-1.17592	down
Pda_00006718	0.0486435	0.617384	up
Pda_00006726	0.0317895	0.695204	up
Pda_00006861	0.000475868	-0.682974	down
Pda_00007038	0.00489536	-0.624559	down
Pda_00007122	0.00504664	-0.676613	down
Pda_00007210	0.00645622	-0.643317	down
Pda_00007340	0.000518798	-0.744418	down
Pda_00007417	0.00231565	-0.868326	down
Pda_00007730	0.00215104	-0.950115	down
Pda_00007815	0.0320754	-0.596062	down
Pda_00007934	0.0309797	-0.608684	down
Pda_00007953	0.00644381	0.781151	up
Pda_00008039	0.000198352	-0.704578	down
Pda_00008105	2.74713e-06	-0.97671	down
Pda_00008110	0.00653872	0.62542	up
Pda_00008143	0.00100373	0.987874	up
Pda_00008168	0.0004079	-0.947379	down
Pda_00008198	4.06906e-08	-1.00463	down
Pda_00008236	0.0116615	0.719511	up
Pda_00008251	0.00404853	-0.80764	down
Pda_00008352	3.4297e-20	2.27908	up
Pda_00008368	1.81279e-06	-1.25107	down
Pda_00008397	0.0499489	-0.61776	down
Pda_00008398	0.00768786	-0.721921	down
Pda_00008431	0.00107952	-0.708033	down
Pda_00008437	0.024853	-0.767486	down
Pda_00008466	0.0440237	-0.585111	down
Pda_00008535	6.19918e-05	-0.85709	down
Pda_00008536	0.00463515	-0.899021	down
Pda_00008553	0.00621474	-0.58842	down
Pda_00008588	0.00054409	0.817786	up
Pda_00008784	0.0180777	0.601152	up
Pda_00008962	1.912e-05	0.876033	up
Pda_00008982	0.000787476	-0.742583	down
Pda_00008983	1.04329e-09	-1.14987	down
Pda_00009192	0.0396252	-0.585477	down
Pda_00009213	0.0242395	0.706784	up
Pda_00009218	0.000487654	-0.773118	down
Pda_00009274	0.00402729	0.592354	up
Pda_00009403	0.0173368	-0.74788	down
Pda_00009429	5.14789e-05	-0.911857	down
Pda_00009434	0.0467001	0.631696	up
Pda_00009480	0.0265842	-0.626235	down
Pda_00009674	0.0479564	0.693957	up
Pda_00009774	0.00585478	-0.629464	down
Pda_00009782	0.00158276	-0.887561	down
Pda_00009840	0.0180777	-0.637319	down
Pda_00009967	8.2152e-05	-1.13283	down
Pda_00009987	0.000543257	-0.751711	down
Pda_00010093	0.0442449	-0.684112	down
Pda_00010154	0.0210751	0.779656	up
Pda_00010181	0.00551096	-0.886366	down
Pda_00010321	0.0275286	0.665009	up
Pda_00010337	0.0473347	-0.597279	down
Pda_00010510	0.0146768	-0.797737	down
Pda_00010845	0.00037116	-1.06394	down
Pda_00011148	0.00588962	-0.69786	down
Pda_00011152	5.34317e-05	-0.943242	down
Pda_00011163	0.00404637	0.601357	up
Pda_00011454	7.84297e-06	-0.68024	down
Pda_00011532	1.0147e-12	-1.35643	down
Pda_00011649	0.0436461	-0.706267	down
Pda_00011681	0.000666004	-0.731186	down
Pda_00011720	0.00364366	-0.607968	down
Pda_00011749	0.0237288	-0.694513	down
Pda_00011850	0.0407303	-0.718182	down
Pda_00012034	0.0249651	-0.748202	down
Pda_00012036	0.00920219	-0.732951	down
Pda_00012144	0.000839195	-0.813695	down
Pda_00012167	0.0247599	-0.714843	down
Pda_00012321	0.0396252	-0.718978	down
Pda_00012324	0.0342414	-0.615402	down
Pda_00012325	7.52983e-07	1.00726	up
Pda_00012432	0.00154265	-0.785283	down
Pda_00012512	0.0153676	-0.758218	down
Pda_00012530	0.0111844	-0.825779	down
Pda_00012842	4.02386e-07	-1.34308	down
Pda_00012851	2.36073e-07	-1.23149	down
Pda_00012872	0.00088368	-0.996315	down
Pda_00012973	1.22492e-09	0.999738	up
Pda_00012999	0.0171821	-0.667177	down
Pda_00013003	0.00456733	0.718265	up
Pda_00013035	0.000220325	-0.993384	down
Pda_00013100	0.0109768	0.834363	up
Pda_00013109	0.0341412	-0.735331	down
Pda_00013125	0.000146438	-0.770521	down
Pda_00013139	0.0119415	-0.741642	down
Pda_00013210	0.0281111	-0.750663	down
Pda_00013347	0.0156335	-0.623032	down
Pda_00013351	0.00164809	-0.951231	down
Pda_00013356	0.0446378	-0.63229	down
Pda_00013414	0.0301398	-0.641509	down
Pda_00013415	0.0338872	-0.654558	down
Pda_00013505	0.0317186	-0.742215	down
Pda_00013529	0.0416953	-0.630862	down
Pda_00013568	0.00885374	-0.63984	down
Pda_00013673	0.00364149	-0.660409	down
Pda_00013680	8.57901e-06	-0.860476	down
Pda_00013809	4.53214e-18	-0.994615	down
Pda_00013813	0.00568969	-0.804714	down
Pda_00013879	0.00555011	-0.673787	down
Pda_00013980	0.0177093	-0.778582	down
Pda_00014143	0.00273984	-0.662559	down
Pda_00014548	0.028835	-0.611915	down
Pda_00014670	0.0250031	-0.695894	down
Pda_00014674	0.0285578	-0.716656	down
Pda_00014748	1.39548e-07	0.791694	up
Pda_00014866	0.000618901	0.604256	up
Pda_00014951	1.67858e-11	-1.14607	down
Pda_00014981	0.00157097	-0.626808	down
Pda_00014982	0.00231519	-0.779996	down
Pda_00015105	3.08513e-16	-1.28299	down
Pda_00015111	0.0334843	-0.719742	down
Pda_00015283	5.06615e-05	-0.830299	down
Pda_00015310	0.00116716	-0.780292	down
Pda_00015341	5.63422e-05	-1.16681	down
Pda_00015380	1.48834e-06	-1.10801	down
Pda_00015407	0.0028545	0.710247	up
Pda_00015510	0.0079956	0.837336	up
Pda_00015772	9.97049e-12	-1.20471	down
Pda_00015807	0.0129025	-0.819509	down
Pda_00016064	6.86466e-07	-0.872038	down
Pda_00016151	6.57145e-27	-1.24127	down
Pda_00016319	0.00329966	0.596783	up
Pda_00016418	0.00205552	-0.810725	down
Pda_00016474	0.0071769	-0.796561	down
Pda_00016495	0.00326803	-0.83415	down
Pda_00016529	0.0245585	0.629869	up
Pda_00016669	0.0221044	0.609723	up
Pda_00016751	1.97105e-06	-0.758499	down
Pda_00016806	0.0223575	-0.775826	down
Pda_00016889	0.0153676	-0.632843	down
Pda_00016985	0.000106849	1.06305	up
Pda_00017340	0.0441708	0.635283	up
Pda_00017355	0.0224638	-0.645955	down
Pda_00017368	0.0451666	0.627689	up
Pda_00017387	1.46451e-05	-0.851685	down
Pda_00017512	4.23167e-05	-0.990535	down
Pda_00017518	0.00940169	-0.72442	down
Pda_00017719	0.00476724	-0.847646	down
Pda_00017966	0.0363722	-0.621099	down
Pda_00018048	0.0258397	-0.761618	down
Pda_00018067	0.000949351	-0.80226	down
Pda_00018157	0.0264645	0.758932	up
Pda_00018320	0.0111456	-0.821122	down
Pda_00018391	1.09241e-05	-0.939927	down
Pda_00018399	0.0172224	0.603652	up
Pda_00018544	5.14798e-06	-0.948244	down
Pda_00018809	0.0119728	-0.779891	down
Pda_00018872	2.18932e-05	-0.686753	down
Pda_00018988	0.0479564	-0.628497	down
Pda_00019027	0.00231095	-0.75607	down
Pda_00019150	0.000819182	-0.850594	down
Pda_00019163	3.61895e-07	1.38056	up
Pda_00019192	0.00273984	-0.822797	down
Pda_00019247	0.000722716	-0.614296	down
Pda_00019513	3.29165e-08	0.736137	up
Pda_00019515	0.00280585	-0.650858	down
Pda_00019616	6.07277e-05	-0.61838	down
Pda_00019731	0.0046235	-0.700876	down
Pda_00019993	0.00116011	-0.761836	down
Pda_00020418	0.0136286	0.705295	up
Pda_00020477	0.012229	-0.797158	down
Pda_00020508	0.00215104	-0.662738	down
Pda_00020531	9.98855e-06	-0.999351	down
Pda_00020628	7.39508e-06	0.677734	up
Pda_00020782	0.000812101	-0.809389	down
Pda_00020920	0.00555879	0.881344	up
Pda_00020930	0.00536986	-0.620741	down
Pda_00020944	1.60186e-06	0.681828	up
Pda_00020956	0.00122086	-0.721248	down
Pda_00020966	0.0478715	-0.65277	down
Pda_00020978	0.0167188	-0.798662	down
Pda_00021192	0.00133655	-0.811531	down
Pda_00021518	6.84788e-08	-1.41637	down
Pda_00021614	0.00135141	-0.655395	down
Pda_00021638	0.00622694	-0.878824	down
Pda_00021648	0.0222942	-0.635507	down
Pda_00021838	0.0148466	-0.618458	down
Pda_00021852	0.00379531	-0.852927	down
Pda_00021936	5.73103e-05	-0.820572	down
Pda_00022162	2.86556e-05	-0.881266	down
Pda_00022221	0.021756	-0.765888	down
Pda_00022233	1.89519e-06	1.07444	up
Pda_00022260	0.0210751	-0.657467	down
Pda_00022342	0.00414407	-0.630865	down
Pda_00022344	0.000152948	-0.875359	down
Pda_00022384	0.0014776	-0.961723	down
Pda_00022551	0.000483575	-0.678628	down
Pda_00022560	0.00907721	-0.592291	down
Pda_00022621	0.0232257	0.728939	up
Pda_00022805	0.0438852	-0.709875	down
Pda_00022807	0.000310595	-0.679612	down
Pda_00022909	0.00257178	-0.899884	down
Pda_00022942	0.00961098	-0.787874	down
Pda_00022971	0.021756	-0.616565	down
Pda_00022987	0.023839	-0.703465	down
Pda_00023089	0.00231095	-0.923048	down
Pda_00023268	0.000965087	-0.903498	down
Pda_00023313	0.0408313	-0.661871	down
Pda_00023360	0.00415755	0.590714	up
Pda_00023522	0.0324408	-0.717661	down
Pda_00023566	0.0064659	-0.802855	down
Pda_00023636	0.00269481	-0.8525	down
Pda_00023683	0.0151812	0.806861	up
Pda_00023828	0.0265267	-0.63307	down
Pda_00023829	0.000116825	-1.01694	down
Pda_00023974	0.00766516	0.765246	up
Pda_00024194	0.0326345	-0.618433	down
Pda_00024254	2.55026e-07	-0.998766	down
Pda_00024388	0.00946293	-0.816273	down
Pda_00024417	0.0166542	-0.659842	down
Pda_00024525	0.000116981	-1.12339	down
Pda_00024526	0.000543257	-1.037	down
Pda_00024630	0.00231565	-0.947295	down
Pda_00024648	0.00802633	-0.609831	down
Pda_00024652	0.00210042	0.764199	up
Pda_00024669	4.42479e-07	-0.748651	down
Pda_00024746	0.0152033	0.796622	up
Pda_00024757	5.97213e-05	-0.947105	down
Pda_00024811	4.36885e-07	-0.973761	down
Pda_00024926	6.98603e-11	1.03091	up
Pda_00024933	0.0180376	-0.693237	down
Pda_00024983	6.15696e-08	-1.39053	down
Pda_00025008	0.0479989	-0.70131	down
Pda_00025068	0.0249441	-0.732127	down
Pda_00025295	0.0309797	-0.659156	down
Pda_00025296	0.00225092	-0.873996	down
Pda_00025365	0.00227331	0.587526	up
Pda_00025513	0.0434359	0.646634	up
Pda_00025570	6.009e-05	-1.16112	down
Pda_00025666	0.0267964	-0.699533	down
Pda_00025879	0.0473223	-0.699833	down
Pda_00025916	6.76509e-05	-1.14417	down
Pda_00025987	0.0064712	-0.869788	down
Pda_00026132	1.99716e-05	-1.21738	down
Pda_00026135	0.011042	-0.813094	down
Pda_00026198	0.00100726	-0.949402	down
Pda_00026256	3.61895e-07	-1.33537	down
Pda_00026782	3.56731e-05	-1.11722	down
Pda_00026914	0.046798	-0.62254	down
Pda_00026939	0.00183048	-0.708071	down
Pda_00027061	4.55072e-10	0.970974	up
Pda_00027103	0.00623856	0.639624	up
Pda_00027119	0.00231095	-0.619566	down
Pda_00027176	0.00124004	-0.662563	down
Pda_00027196	3.84311e-07	1.11481	up
Pda_00027671	0.000649946	-0.673626	down
Pda_00027771	0.0468415	-0.690533	down
Pda_00027894	0.00206913	-0.609724	down
Pda_00027954	0.000213213	-0.657325	down
Pda_00027956	0.0122311	0.602833	up
Pda_00028003	1.60186e-06	-0.828397	down
Pda_00028005	0.000127089	-0.941494	down
Pda_00028007	0.0109253	-0.820563	down
Pda_00028131	0.00464534	-0.59733	down
Pda_00028161	0.00652416	-0.86746	down
Pda_00028294	0.00467796	-0.7509	down
Pda_00028327	0.0379688	-0.726077	down
Pda_00028388	0.0112117	-0.830645	down
Pda_00028538	0.0365903	-0.684777	down
Pda_00028745	7.52983e-07	1.0095	up
Pda_00028747	7.80688e-06	1.08352	up
Pda_00028783	0.0181759	0.733391	up
Pda_00028787	0.0237935	-0.668434	down
Pda_00028901	0.0474849	-0.602373	down
Pda_00028919	0.000487654	-0.647895	down
Pda_00028971	0.000722716	0.730163	up
Pda_00028978	0.0317186	-0.651455	down
Pda_00029018	0.0249651	-0.766056	down
Pda_00029586	0.0127241	-0.682462	down
Pda_00029687	0.00950256	-0.721322	down
Pda_00029698	0.0223575	-0.733184	down
Pda_00029716	6.66904e-06	-0.810063	down
Pda_00029874	0.012574	0.606373	up
Pda_00029957	0.00567338	0.807439	up
Pda_00029962	0.0265267	0.6494	up
Pda_00030045	0.0253875	-0.704108	down
Pda_00030064	0.0215945	-0.592645	down
Pda_00030125	0.0056365	-0.777827	down
Pda_00030228	0.000487277	-0.931582	down
Pda_00030301	0.000590242	-0.670488	down
Pda_00030547	0.00486407	-0.853351	down
Pda_00030648	0.0265246	-0.759469	down
Pda_00030951	7.02849e-09	-1.1263	down
Pda_00031006	0.00792301	-0.855123	down
Pda_00031007	0.0172224	-0.790231	down
Pda_00031008	0.000610675	-1.01823	down
Pda_00031094	9.43345e-55	3.18215	up
Pda_00031326	6.85879e-05	0.805458	up
Pda_00031372	0.000483575	-0.704567	down
Pda_00031560	0.00108926	-0.715376	down
Pda_00031631	0.0088878	-0.761917	down
Pda_00031666	0.0151773	-0.738644	down
Pda_00031786	0.00233483	-0.859793	down
Pda_00031852	0.000298239	-0.712902	down
Pda_00031993	5.97213e-05	-0.63784	down
Pda_00032162	2.46747e-12	-1.20065	down
Pda_00032176	4.37622e-06	-1.10929	down
Pda_00032179	0.0100202	-0.840439	down
Pda_00032180	0.03428	-0.681794	down
Pda_00032210	0.0234877	-0.747926	down
Pda_00032697	0.0109654	-0.826569	down
Pda_00032699	0.00277236	-0.931075	down
Pda_00032787	0.0029643	-0.880637	down
Pda_00032804	1.97105e-06	-0.592581	down
Pda_00032865	0.0181663	0.64708	up
Pda_00032967	0.00701373	-0.756645	down
Pda_00033272	0.000573208	-0.775533	down
Pda_00033296	0.0198396	0.599329	up
Pda_00033301	0.00552557	-0.8118	down
Pda_00033533	0.00783842	0.635911	up
Pda_00033613	0.0250031	0.717423	up
Pda_00033719	0.0198396	-0.647887	down
Pda_00033777	0.00602482	0.61598	up
Pda_00033790	0.038005	-0.600181	down
Pda_00033810	6.10983e-05	-0.756744	down
Pda_00033876	0.000613398	-0.603801	down
Pda_00034040	0.00110891	-0.777304	down
Pda_00034109	0.00231095	-0.636492	down
Pda_00034322	0.0263149	-0.755333	down
Pda_00034444	0.0337472	-0.650552	down
Pda_00034466	0.00276402	-0.664046	down
Pda_00034709	0.00101458	0.585085	up
Pda_00034767	0.00950256	-0.661531	down
Pda_00034794	0.0287387	-0.749593	down
Pda_00034932	0.0185406	-0.596949	down
Pda_00034944	0.0252157	0.695672	up
Pda_00035018	0.0320754	-0.70282	down
Pda_00035020	0.000200163	-0.886864	down
Pda_00035033	0.00299608	0.599478	up
Pda_00035049	7.87649e-05	-1.13966	down
Pda_00035058	0.0206512	-0.783367	down
Pda_00035238	0.00746371	-0.760961	down
Pda_00035242	0.00395244	-0.709438	down
Pda_00035688	0.0254911	-0.755246	down
Pda_00035808	2.12562e-07	-1.07848	down
Pda_00035924	0.000649946	-0.766036	down
Pda_00036252	0.00842532	-0.848344	down
Pda_00036271	0.000530305	0.90343	up
Pda_00036273	3.56969e-07	-0.883768	down
Pda_00036281	0.0261277	-0.627437	down
Pda_00036282	6.21074e-06	-0.987943	down
Pda_00036310	0.00164809	-0.96711	down
Pda_00036313	0.0011743	-0.768141	down
Pda_00036507	0.00177354	0.716971	up
Pda_00036753	0.0002048	-0.62259	down
Pda_00036786	0.0182511	0.600941	up
Pda_00036888	0.001262	-0.918384	down
Pda_00036966	0.00812811	-0.739631	down
Pda_00037053	0.0342888	-0.729019	down
Pda_00037066	0.0249651	-0.766904	down
Pda_00037135	0.0148466	-0.767966	down
Pda_00037190	8.25276e-06	0.801399	up
Pda_00037266	0.0163128	-0.763187	down
Pda_00037432	0.000273002	0.855348	up
Pda_00037582	0.00940381	-0.8158	down
Pda_00037583	2.89015e-10	-1.14729	down
Pda_00037677	0.0326345	-0.739363	down
Pda_00037774	0.0309797	-0.646077	down
Pda_00037796	0.0248439	-0.665595	down
Pda_00037888	7.62988e-05	-0.782265	down
Pda_00037996	0.00133655	0.972555	up
Pda_00038137	1.94141e-05	-0.660547	down
Pda_00038196	1.1884e-06	-1.21695	down
Pda_00038223	0.0392412	-0.72277	down
Pda_00038256	0.00231519	-0.821098	down
Pda_00038281	0.00376214	-0.629126	down
Pda_00038413	0.00691586	0.635374	up
Pda_00038434	9.68977e-05	0.830859	up
Pda_00038571	7.66006e-05	-0.750666	down
Pda_00038596	0.000692623	-0.891922	down
Pda_00038604	0.00278537	0.771705	up
Pda_00038683	0.0037429	-0.80496	down
Pda_00038823	0.00632078	0.71391	up
Pda_00038948	0.000580084	-0.791713	down
Pda_00039072	0.036756	-0.729247	down
Pda_00039119	0.04181	-0.625985	down
Pda_00039144	0.00039325	-0.752909	down
Pda_00039176	0.00911238	-0.830668	down
Pda_00039285	0.000256559	-0.776784	down
Pda_00039525	5.30099e-05	-0.836511	down
Pda_00039556	0.00783842	-0.65935	down
Pda_00039768	0.00996899	-0.779193	down
Pda_00039799	0.0158011	-0.798496	down
Pda_00039841	0.0307352	-0.744578	down
Pda_00039845	0.00969069	-0.697608	down
Pda_00039992	0.000310595	-1.05434	down
Pda_00040005	0.0446378	0.696914	up
Pda_00040139	0.00239396	-0.652039	down
Pda_00040147	0.0392714	-0.589772	down
Pda_00040488	4.23167e-05	1.09667	up
Pda_00040553	0.0334843	-0.686154	down
Pda_00040666	0.00277236	-0.604779	down
Pda_00040688	9.98855e-06	-1.24267	down
Pda_00040689	0.04228	-0.687204	down
Pda_00040751	0.0011647	-0.642494	down
Pda_00040786	0.000112937	-0.761041	down
Pda_00040845	0.0265267	-0.750562	down
Pda_00040846	2.66373e-05	-0.907939	down
Pda_00040930	0.000213783	0.622922	up
Pda_00040938	0.00275227	-0.73079	down
Pda_00041037	0.0398104	-0.692934	down
Pda_00041184	0.0199921	-0.783933	down
Pda_00041231	1.8389e-06	-1.32331	down
Pda_00041421	1.41107e-11	-0.915959	down
Pda_00041510	5.30494e-05	-0.624428	down
Pda_00041981	0.000141635	-0.899476	down
Populus_davidiana_newGene_1424	0.006279	-0.842085	down
Populus_davidiana_newGene_1700	0.0004079	-1.03427	down
Populus_davidiana_newGene_1990	0.00802718	-0.730369	down
Populus_davidiana_newGene_2314	0.00776302	-0.856588	down
Populus_davidiana_newGene_2486	0.0314299	-0.715357	down
Populus_davidiana_newGene_2532	0.00215104	-0.915238	down
Populus_davidiana_newGene_2533	0.000854667	-0.784927	down
Populus_davidiana_newGene_2554	0.000152948	-1.0845	down

## Sheet: DEGs for 5h
Table S3. The differentially expressed genes under drought stress.
#ID	FDR	log2FC	regulated
Pda_00000180	2.08379e-17	2.13272	up
Pda_00000188	4.71945e-05	-1.26336	down
Pda_00000196	1.44848e-05	-1.00202	down
Pda_00000246	0.00570784	1.06739	up
Pda_00000271	0.0159341	-0.771277	down
Pda_00000277	7.6722e-06	-0.928985	down
Pda_00000286	2.53695e-05	0.687525	up
Pda_00000290	0.000847263	-0.915216	down
Pda_00000392	1.06323e-05	0.749905	up
Pda_00000448	0.0136971	1.06824	up
Pda_00000478	0.00105397	-0.698497	down
Pda_00000602	1.42005e-06	1.68734	up
Pda_00000603	0.0384961	0.985092	up
Pda_00000604	0.0169922	0.675273	up
Pda_00000605	0.0421212	-0.61166	down
Pda_00000634	5.6829e-10	-1.39617	down
Pda_00000722	0.00226532	0.737761	up
Pda_00000822	9.64483e-06	1.55403	up
Pda_00000889	0.000653537	0.890723	up
Pda_00000980	0.00148853	1.2795	up
Pda_00001118	0.00137427	-1.02719	down
Pda_00001147	7.06908e-11	0.709953	up
Pda_00001148	0.00269982	0.627742	up
Pda_00001150	0.00428839	0.657244	up
Pda_00001203	0.0234933	-0.691388	down
Pda_00001206	5.61463e-06	1.37625	up
Pda_00001261	0.000111113	-1.21024	down
Pda_00001329	7.30433e-06	1.52478	up
Pda_00001400	6.09504e-06	0.955588	up
Pda_00001404	0.0103573	1.00777	up
Pda_00001430	0.000176002	0.901391	up
Pda_00001447	0.000215503	1.13911	up
Pda_00001482	0.0103213	-0.711199	down
Pda_00001501	4.61967e-10	2.05212	up
Pda_00001502	4.00523e-06	1.45136	up
Pda_00001503	1.48609e-07	1.77694	up
Pda_00001618	0.0487644	-0.591028	down
Pda_00001622	0.027917	0.961567	up
Pda_00001693	0.0140188	0.991515	up
Pda_00001755	0.00150917	0.717547	up
Pda_00001823	1.54615e-05	1.12736	up
Pda_00001862	6.82115e-05	-0.949189	down
Pda_00001876	0.00769218	-0.65461	down
Pda_00001946	0.0014882	1.21983	up
Pda_00001998	0.000602096	0.774796	up
Pda_00002062	0.0251372	-1.03582	down
Pda_00002133	9.93911e-05	1.13849	up
Pda_00002139	2.39935e-06	1.48406	up
Pda_00002190	0.0177956	-0.787211	down
Pda_00002214	0.0168223	1.05762	up
Pda_00002312	0.000854541	1.07979	up
Pda_00002361	0.0162601	1.05323	up
Pda_00002418	0.0117138	-0.76618	down
Pda_00002434	0.000280164	1.14634	up
Pda_00002447	0.000224658	0.853405	up
Pda_00002448	0.00274286	1.01886	up
Pda_00002481	0.0480649	0.747572	up
Pda_00002505	0.00423613	1.12689	up
Pda_00002509	0.00272308	1.15459	up
Pda_00002570	0.000217128	1.07382	up
Pda_00002617	0.0230114	-0.656937	down
Pda_00002623	4.54307e-22	-1.35903	down
Pda_00002634	0.000879034	-0.672783	down
Pda_00002782	2.16436e-07	0.858039	up
Pda_00002785	0.0234698	0.885383	up
Pda_00002797	2.05985e-07	0.740587	up
Pda_00002831	0.0199732	-1.02449	down
Pda_00002865	1.26531e-18	2.03866	up
Pda_00002899	0.00915861	0.655171	up
Pda_00002948	0.00984037	-0.675714	down
Pda_00003091	0.000500176	-0.968642	down
Pda_00003117	0.000483139	0.679184	up
Pda_00003192	0.0213322	0.865934	up
Pda_00003195	0.00497245	-0.900771	down
Pda_00003201	5.52237e-05	1.42844	up
Pda_00003277	2.11677e-06	0.720516	up
Pda_00003324	0.0139695	0.951688	up
Pda_00003396	0.0205407	0.856964	up
Pda_00003416	0.00214641	0.970179	up
Pda_00003417	3.37582e-08	1.67038	up
Pda_00003449	4.11372e-10	1.31058	up
Pda_00003575	3.60291e-06	1.48553	up
Pda_00003599	0.00442157	0.609536	up
Pda_00003606	0.000582961	-0.85691	down
Pda_00003683	1.35238e-05	1.09337	up
Pda_00003717	6.35401e-10	-1.2644	down
Pda_00003753	0.00984037	0.76301	up
Pda_00003874	0.0331789	-0.604624	down
Pda_00003886	0.0381878	-0.896561	down
Pda_00003887	0.048374	-0.809767	down
Pda_00003900	0.000580546	1.37557	up
Pda_00003940	0.021262	-0.790818	down
Pda_00003956	0.00088503	-0.70489	down
Pda_00004007	1.89629e-06	1.29918	up
Pda_00004042	2.94939e-07	1.5559	up
Pda_00004066	0.000187313	1.3655	up
Pda_00004078	0.00634766	1.06811	up
Pda_00004213	0.0264108	0.618661	up
Pda_00004215	0.00276758	1.24298	up
Pda_00004219	0.00553108	1.17202	up
Pda_00004307	0.000657722	-1.13804	down
Pda_00004459	0.0107236	0.767674	up
Pda_00004527	0.0206477	0.770444	up
Pda_00004540	0.00137948	-0.95771	down
Pda_00004586	0.000181944	1.24606	up
Pda_00004591	4.11372e-10	-2.06274	down
Pda_00004599	0.0203845	1.05908	up
Pda_00004619	0.0491251	-0.6912	down
Pda_00004640	1.42282e-06	1.74651	up
Pda_00004654	1.94611e-05	0.812949	up
Pda_00004691	0.00152421	-1.24568	down
Pda_00004723	0.00161615	-0.662752	down
Pda_00004755	0.00119362	-0.752584	down
Pda_00004788	0.0398463	0.768614	up
Pda_00004859	0.00358538	0.893183	up
Pda_00004942	3.90604e-05	-1.46545	down
Pda_00005017	0.0028393	0.735622	up
Pda_00005231	0.0279585	0.639564	up
Pda_00005335	0.0115213	0.824678	up
Pda_00005336	0.00201931	-0.692526	down
Pda_00005396	0.00107401	1.30208	up
Pda_00005470	0.000189042	-0.854262	down
Pda_00005508	0.00700375	1.15219	up
Pda_00005526	0.000128206	-1.19093	down
Pda_00005586	0.0259165	1.01871	up
Pda_00005630	0.00526041	0.810997	up
Pda_00005663	1.53079e-07	0.958393	up
Pda_00005695	0.0185765	-0.605353	down
Pda_00005705	0.0167326	-0.664738	down
Pda_00005770	0.0375616	0.86121	up
Pda_00005849	0.0173448	-0.946645	down
Pda_00005868	2.62137e-05	0.89852	up
Pda_00005926	0.00615173	0.85188	up
Pda_00005955	0.00957544	-0.630394	down
Pda_00006124	0.00454185	-0.797242	down
Pda_00006210	0.000182052	0.900437	up
Pda_00006230	0.0102089	0.9413	up
Pda_00006425	0.0258419	-0.751219	down
Pda_00006431	3.39683e-05	0.803465	up
Pda_00006472	0.0325657	0.999111	up
Pda_00006507	2.23098e-06	0.831892	up
Pda_00006567	0.00042733	-0.795904	down
Pda_00006579	0.0224817	-0.805866	down
Pda_00006606	0.000130335	-1.3565	down
Pda_00006618	0.0126648	0.853112	up
Pda_00006978	0.00248436	-0.693198	down
Pda_00007038	0.000114458	-1.12559	down
Pda_00007109	0.00235418	-0.862942	down
Pda_00007239	1.34464e-06	1.59713	up
Pda_00007244	0.00276758	1.08894	up
Pda_00007273	1.9768e-05	-0.856153	down
Pda_00007315	0.00824418	0.793407	up
Pda_00007335	0.0161078	0.62111	up
Pda_00007393	4.42411e-06	1.5718	up
Pda_00007425	0.0107757	-0.624633	down
Pda_00007483	5.52237e-05	-1.03067	down
Pda_00007502	0.0124339	0.634062	up
Pda_00007569	0.0260421	1.02505	up
Pda_00007579	0.00192692	1.10383	up
Pda_00007595	0.00271215	1.12269	up
Pda_00007698	1.64781e-07	-0.81135	down
Pda_00007837	0.00186239	1.0645	up
Pda_00007838	4.20057e-05	1.38968	up
Pda_00007875	0.0144293	-0.744716	down
Pda_00007878	0.000410312	0.77681	up
Pda_00008016	0.0195252	0.972051	up
Pda_00008050	0.0341849	-0.796124	down
Pda_00008143	0.00321618	1.23812	up
Pda_00008153	2.59318e-05	1.46847	up
Pda_00008198	0.0188778	-0.730083	down
Pda_00008250	1.5716e-05	-0.789632	down
Pda_00008345	0.00108581	-0.731395	down
Pda_00008351	0.0251372	-0.690327	down
Pda_00008474	7.46089e-08	1.02904	up
Pda_00008496	0.0124582	0.954086	up
Pda_00008548	7.43654e-07	-1.72115	down
Pda_00008588	8.29911e-05	-1.27139	down
Pda_00008644	1.67825e-07	1.52192	up
Pda_00008650	0.00488066	1.20011	up
Pda_00008674	0.0340513	-0.598306	down
Pda_00008692	4.25119e-05	-0.75045	down
Pda_00008790	2.61798e-06	1.31855	up
Pda_00008807	0.00469246	-0.846661	down
Pda_00008889	0.00883452	-0.643542	down
Pda_00008923	0.0200349	-0.711057	down
Pda_00008959	2.8937e-06	1.60449	up
Pda_00008962	1.52449e-06	1.38208	up
Pda_00009075	0.00957544	1.14028	up
Pda_00009156	0.0101789	0.945205	up
Pda_00009173	0.0213603	-0.803915	down
Pda_00009174	2.00575e-05	0.744143	up
Pda_00009175	3.99955e-08	0.897404	up
Pda_00009231	0.000943448	0.861063	up
Pda_00009303	0.0104796	0.845468	up
Pda_00009404	0.00581012	-0.761978	down
Pda_00009408	0.0213322	0.68713	up
Pda_00009486	0.0108632	0.731796	up
Pda_00009509	0.0149549	0.992882	up
Pda_00009731	0.00212406	0.754792	up
Pda_00009743	2.13443e-09	1.87384	up
Pda_00009770	6.49722e-07	0.911933	up
Pda_00009847	0.000193705	1.12893	up
Pda_00009848	0.000761377	1.33995	up
Pda_00009880	0.0173996	0.90798	up
Pda_00010019	0.00138796	-0.666437	down
Pda_00010127	0.0370017	-0.799093	down
Pda_00010154	0.0202463	1.02339	up
Pda_00010244	0.0125358	0.929201	up
Pda_00010265	1.89629e-06	1.63508	up
Pda_00010436	0.000121609	-1.02731	down
Pda_00010481	0.0204932	1.0148	up
Pda_00010519	0.00161615	-1.30024	down
Pda_00010520	0.0408133	-0.979605	down
Pda_00010612	0.0222488	-0.961403	down
Pda_00010613	0.0300419	-0.934942	down
Pda_00010675	0.00118864	-0.622387	down
Pda_00010684	0.0429735	0.62403	up
Pda_00010720	0.0178376	-0.677739	down
Pda_00010734	3.70072e-06	0.875326	up
Pda_00010788	0.0275361	0.633578	up
Pda_00010799	0.0279585	-0.82573	down
Pda_00010820	0.0221369	-0.614106	down
Pda_00010882	2.23098e-06	1.03448	up
Pda_00010975	0.00123361	1.0392	up
Pda_00010987	5.81065e-06	-1.167	down
Pda_00011068	0.00437739	-0.665568	down
Pda_00011110	0.00428085	-1.1212	down
Pda_00011133	5.61983e-05	0.91368	up
Pda_00011153	0.00215001	0.712978	up
Pda_00011222	0.000181944	1.03433	up
Pda_00011263	9.27559e-08	1.32513	up
Pda_00011298	0.0491251	-0.621478	down
Pda_00011373	0.000171101	0.963566	up
Pda_00011374	0.000847263	1.01393	up
Pda_00011442	0.0149549	0.801342	up
Pda_00011485	0.0313936	0.709767	up
Pda_00011494	0.00137427	-1.30834	down
Pda_00011532	5.48684e-19	-1.40454	down
Pda_00011602	5.55063e-09	1.74888	up
Pda_00011704	0.00848394	0.830746	up
Pda_00011768	0.000462854	1.1832	up
Pda_00011817	8.69298e-06	1.45458	up
Pda_00011818	0.00390596	1.16658	up
Pda_00011879	0.00816772	0.639744	up
Pda_00011895	0.000314178	-0.621377	down
Pda_00011900	1.99886e-09	0.81966	up
Pda_00011915	0.00636903	-0.906148	down
Pda_00011930	0.0375616	0.94909	up
Pda_00011964	0.026112	1.02645	up
Pda_00012006	0.0132722	-0.790425	down
Pda_00012018	2.62809e-07	-0.971492	down
Pda_00012143	7.45639e-05	-1.36443	down
Pda_00012191	0.00476594	0.799596	up
Pda_00012202	4.30288e-06	0.763242	up
Pda_00012227	0.000483139	-0.734072	down
Pda_00012388	0.0406373	0.664023	up
Pda_00012403	0.0287008	0.604992	up
Pda_00012406	0.0038398	0.842681	up
Pda_00012410	0.00112125	1.29916	up
Pda_00012547	0.0048589	-0.688495	down
Pda_00012582	0.0154445	0.825602	up
Pda_00012588	5.63258e-16	1.26337	up
Pda_00012594	0.00363854	0.863547	up
Pda_00012776	0.00107401	1.23805	up
Pda_00012961	0.0325683	-0.716636	down
Pda_00013059	0.000528779	-0.986926	down
Pda_00013130	0.0245628	0.674138	up
Pda_00013247	0.00112125	-0.733204	down
Pda_00013261	0.000664799	-0.846878	down
Pda_00013308	0.000317661	1.08763	up
Pda_00013363	0.0213603	0.909874	up
Pda_00013393	0.00716856	-0.702051	down
Pda_00013427	0.0144685	-0.675795	down
Pda_00013447	0.00358538	-0.717601	down
Pda_00013462	0.000616206	-1.34501	down
Pda_00013495	0.000314938	0.911884	up
Pda_00013523	1.99886e-09	-0.903989	down
Pda_00013556	0.0353572	0.758103	up
Pda_00013566	2.07019e-05	-0.829677	down
Pda_00013567	0.0167687	-0.766296	down
Pda_00013680	3.59685e-05	-0.919959	down
Pda_00013739	0.0197962	0.84648	up
Pda_00013745	0.00760987	0.924887	up
Pda_00013801	0.000500176	1.2135	up
Pda_00013809	1.89898e-08	-1.02059	down
Pda_00013853	0.00187313	-0.59424	down
Pda_00013887	0.000408314	-0.851484	down
Pda_00013894	0.000255375	0.846011	up
Pda_00013941	0.00421461	-0.687203	down
Pda_00013943	9.93911e-05	1.19975	up
Pda_00014026	0.0281609	-0.92753	down
Pda_00014046	0.0130354	1.10005	up
Pda_00014189	0.00469104	-0.609836	down
Pda_00014195	0.000126817	1.1178	up
Pda_00014238	0.0370211	-0.732197	down
Pda_00014239	0.0467727	-0.716531	down
Pda_00014274	0.012338	-0.795569	down
Pda_00014293	0.0115332	0.779143	up
Pda_00014392	8.01248e-05	1.30924	up
Pda_00014436	0.00131165	-1.14045	down
Pda_00014512	2.38807e-07	1.65591	up
Pda_00014513	1.09414e-05	1.53999	up
Pda_00014548	0.0166695	-0.79411	down
Pda_00014629	0.019234	-0.952918	down
Pda_00014639	0.00248865	-1.03163	down
Pda_00014640	4.20057e-05	-1.12721	down
Pda_00014673	0.00643556	0.929619	up
Pda_00014690	0.00042733	1.20664	up
Pda_00014722	0.000193705	-1.21713	down
Pda_00014770	0.008209	0.87439	up
Pda_00014848	0.0426886	0.766211	up
Pda_00014964	0.000201794	1.18879	up
Pda_00014981	3.9542e-06	-0.924633	down
Pda_00015013	0.00111658	-1.08596	down
Pda_00015127	0.0478735	0.792488	up
Pda_00015139	0.0437466	-0.831706	down
Pda_00015182	0.00042733	-1.12782	down
Pda_00015191	0.00548542	0.908672	up
Pda_00015417	2.84259e-05	1.35659	up
Pda_00015424	0.0162674	1.0661	up
Pda_00015442	0.0173448	1.01375	up
Pda_00015573	0.0174147	0.672338	up
Pda_00015578	0.0013409	1.10554	up
Pda_00015587	0.00668836	1.14295	up
Pda_00015608	0.00227232	1.04217	up
Pda_00015710	4.11372e-10	1.92064	up
Pda_00015764	0.00123361	0.847322	up
Pda_00015772	0.00971899	-0.846475	down
Pda_00015803	0.000142897	1.48344	up
Pda_00015806	8.40841e-05	1.30538	up
Pda_00015877	0.000250984	-1.0925	down
Pda_00015939	0.00486844	1.1435	up
Pda_00016058	0.000535291	-0.928816	down
Pda_00016067	0.000156274	0.938587	up
Pda_00016110	4.59811e-05	1.57318	up
Pda_00016111	0.0260349	1.00081	up
Pda_00016140	1.26039e-14	-1.71828	down
Pda_00016158	0.00771802	-0.595098	down
Pda_00016190	8.91752e-06	1.15203	up
Pda_00016230	0.00715915	0.711676	up
Pda_00016241	2.62537e-05	-0.726679	down
Pda_00016462	0.00137427	1.04477	up
Pda_00016464	0.000719137	1.21845	up
Pda_00016466	0.000542976	1.35862	up
Pda_00016694	0.02565	1.03068	up
Pda_00016733	0.0152344	-0.675521	down
Pda_00016751	6.2588e-06	-0.829049	down
Pda_00016797	0.0144263	-0.621256	down
Pda_00016808	0.00300999	1.03474	up
Pda_00016811	0.00149863	-0.780077	down
Pda_00017087	1.35238e-05	0.792867	up
Pda_00017159	0.00274286	-0.648506	down
Pda_00017393	0.0282519	1.00211	up
Pda_00017458	3.52282e-05	1.00588	up
Pda_00017490	0.0107539	0.873637	up
Pda_00017585	0.0273084	0.846032	up
Pda_00017589	1.58799e-06	1.63182	up
Pda_00017697	0.000502314	1.17331	up
Pda_00017824	0.00637743	1.17705	up
Pda_00017955	0.0483336	-0.60179	down
Pda_00017956	0.00985578	-0.973728	down
Pda_00017974	0.00910122	0.685551	up
Pda_00017989	2.02916e-05	1.29245	up
Pda_00017995	5.6891e-07	1.59606	up
Pda_00017996	1.67825e-07	0.874426	up
Pda_00018070	0.00169435	0.673957	up
Pda_00018139	0.0207613	0.645797	up
Pda_00018206	0.0391896	-0.970713	down
Pda_00018211	0.00533913	-1.13953	down
Pda_00018212	0.00476594	-1.17369	down
Pda_00018228	0.0445332	0.678818	up
Pda_00018262	0.00187313	-0.894406	down
Pda_00018352	0.0195252	-0.677725	down
Pda_00018353	5.43388e-08	1.28031	up
Pda_00018364	0.0020032	1.27814	up
Pda_00018374	4.09466e-06	-1.53594	down
Pda_00018479	0.0218121	1.04817	up
Pda_00018614	0.000146764	1.42007	up
Pda_00018625	0.000662872	1.10671	up
Pda_00018670	0.0014882	0.889803	up
Pda_00018673	0.00730801	0.71676	up
Pda_00018848	0.0243336	-0.637608	down
Pda_00018855	0.00385586	0.742795	up
Pda_00018959	0.034001	0.585377	up
Pda_00019133	0.000210664	-0.795583	down
Pda_00019194	0.0246247	-0.67136	down
Pda_00019199	0.0131279	1.0344	up
Pda_00019261	0.00213846	-0.879478	down
Pda_00019345	2.84696e-06	1.10343	up
Pda_00019351	0.0438138	0.902071	up
Pda_00019367	6.67953e-05	-1.06443	down
Pda_00019400	0.0294782	0.904882	up
Pda_00019423	0.00329809	-0.65395	down
Pda_00019471	0.0167687	1.02693	up
Pda_00019521	5.06994e-06	-1.64987	down
Pda_00019553	0.000263576	1.31675	up
Pda_00019619	0.00910122	1.04349	up
Pda_00019646	8.40841e-05	1.08571	up
Pda_00019647	0.00590299	1.17332	up
Pda_00019648	9.13731e-05	1.32725	up
Pda_00019681	0.0266235	-0.92828	down
Pda_00019722	1.96661e-08	1.1097	up
Pda_00019897	0.00187225	1.25556	up
Pda_00020071	0.0389318	0.692998	up
Pda_00020206	4.16406e-08	-1.13037	down
Pda_00020247	0.0303674	-0.627099	down
Pda_00020267	0.0313936	0.68361	up
Pda_00020305	0.00615173	0.633487	up
Pda_00020439	0.00427913	0.658853	up
Pda_00020570	0.00553108	0.846526	up
Pda_00020571	9.46556e-06	1.53232	up
Pda_00020699	0.0162601	-0.687834	down
Pda_00020789	0.000193705	0.898112	up
Pda_00020819	0.000297138	1.43376	up
Pda_00020880	3.76722e-06	1.39209	up
Pda_00020913	0.0480935	-0.603534	down
Pda_00020970	0.00155665	1.15196	up
Pda_00021080	1.18024e-07	-1.0117	down
Pda_00021162	5.59692e-07	1.06675	up
Pda_00021171	0.0111937	-0.823648	down
Pda_00021238	0.00106915	1.14421	up
Pda_00021341	0.00479219	-0.815485	down
Pda_00021523	0.00274286	0.872574	up
Pda_00021677	0.0020895	0.889937	up
Pda_00021700	1.6519e-06	0.826612	up
Pda_00021717	4.71945e-05	0.865818	up
Pda_00021754	0.000847263	0.710078	up
Pda_00021768	0.000381764	1.30996	up
Pda_00021841	0.00281868	-0.627206	down
Pda_00021850	0.00676262	-0.951806	down
Pda_00021852	7.97921e-05	-1.49468	down
Pda_00021886	0.032705	0.973313	up
Pda_00022038	9.67173e-05	1.34491	up
Pda_00022161	0.000144944	-0.674567	down
Pda_00022169	0.0113671	0.823695	up
Pda_00022260	0.00154916	-0.963234	down
Pda_00022402	1.28935e-11	1.35682	up
Pda_00022437	0.000596306	0.759982	up
Pda_00022587	0.0457007	0.894153	up
Pda_00022658	0.0151576	1.08742	up
Pda_00022665	6.40513e-07	-0.650885	down
Pda_00022807	0.0473287	-0.610937	down
Pda_00022832	0.00553108	-0.697346	down
Pda_00022844	7.45012e-05	1.11855	up
Pda_00022845	7.24628e-05	1.14209	up
Pda_00022847	0.00108702	1.06951	up
Pda_00022898	0.00421358	-0.724682	down
Pda_00022902	0.00129279	1.267	up
Pda_00023088	0.00246899	1.05311	up
Pda_00023099	0.00467225	0.859643	up
Pda_00023187	6.84031e-05	0.975732	up
Pda_00023200	0.00465566	1.19433	up
Pda_00023268	0.000568691	-1.08928	down
Pda_00023305	0.00615246	-0.954924	down
Pda_00023374	0.000215441	0.868215	up
Pda_00023390	0.0359076	-0.782047	down
Pda_00023391	0.00871056	-0.86154	down
Pda_00023399	9.9251e-08	0.85134	up
Pda_00023409	0.00287185	1.08944	up
Pda_00023476	0.000836133	0.856312	up
Pda_00023523	4.47499e-05	-1.142	down
Pda_00023642	3.21725e-08	-1.37803	down
Pda_00023751	0.00193538	-0.819008	down
Pda_00023785	0.0108583	1.1055	up
Pda_00023786	0.0286547	1.02102	up
Pda_00023808	4.65455e-09	1.44534	up
Pda_00023841	0.0296941	-0.668919	down
Pda_00023856	2.34196e-06	-0.916086	down
Pda_00023913	0.000297138	0.85107	up
Pda_00023965	0.00804114	0.782413	up
Pda_00023983	3.35378e-05	0.894722	up
Pda_00023987	0.000225808	1.33918	up
Pda_00024103	0.0111274	0.836966	up
Pda_00024258	0.000597662	-0.723027	down
Pda_00024291	0.00821187	-0.65204	down
Pda_00024407	2.74025e-06	-1.03159	down
Pda_00024477	0.000748041	-0.686686	down
Pda_00024478	0.00769218	-1.10113	down
Pda_00024504	0.0160878	0.851873	up
Pda_00024576	0.0103126	1.02741	up
Pda_00024589	0.0362846	0.60339	up
Pda_00024630	0.0162601	-1.07037	down
Pda_00024650	0.0290753	0.812725	up
Pda_00024731	2.07019e-05	0.814174	up
Pda_00024923	0.00198351	-0.698383	down
Pda_00025003	0.00050264	0.745486	up
Pda_00025006	0.027917	-0.600823	down
Pda_00025059	0.0169922	1.06866	up
Pda_00025102	0.000500176	-0.782286	down
Pda_00025303	0.0280547	0.950178	up
Pda_00025305	0.00818524	0.924853	up
Pda_00025496	0.00168294	-1.17514	down
Pda_00025499	0.00895593	-0.944416	down
Pda_00025500	0.00053007	-1.06484	down
Pda_00025570	0.0442522	-0.971922	down
Pda_00025667	0.0362846	0.908895	up
Pda_00025717	0.0199708	1.06088	up
Pda_00025787	0.0104672	0.612811	up
Pda_00025797	0.0108833	0.735829	up
Pda_00025946	0.0111253	1.02386	up
Pda_00026148	1.7753e-05	0.977967	up
Pda_00026300	2.11772e-05	0.815256	up
Pda_00026340	9.35215e-08	1.00294	up
Pda_00026360	3.12778e-05	-0.943967	down
Pda_00026523	0.000224141	-0.941474	down
Pda_00026545	1.3834e-05	-0.889989	down
Pda_00026606	7.07415e-09	-1.0849	down
Pda_00026627	2.16879e-05	1.18704	up
Pda_00026669	0.00107401	1.0669	up
Pda_00026761	0.0131279	1.07154	up
Pda_00026939	0.00757843	-0.881448	down
Pda_00027061	0.006713	0.85067	up
Pda_00027065	0.032705	-0.58761	down
Pda_00027119	0.0114501	-0.598234	down
Pda_00027257	0.0386971	0.804165	up
Pda_00027362	0.0325657	-0.64994	down
Pda_00027523	0.0138893	1.07641	up
Pda_00027680	1.67909e-06	1.44384	up
Pda_00027682	2.9612e-05	1.16291	up
Pda_00027730	1.10394e-06	-0.980683	down
Pda_00027748	0.000146919	-0.840679	down
Pda_00027864	2.05627e-05	1.00324	up
Pda_00027916	0.0221209	-0.656411	down
Pda_00027932	6.35167e-05	1.128	up
Pda_00028003	0.0234934	-0.752497	down
Pda_00028012	0.000304126	1.16631	up
Pda_00028462	0.0448725	-0.661632	down
Pda_00028474	0.000476259	-0.777366	down
Pda_00028505	2.86332e-10	1.52002	up
Pda_00028535	0.00481901	-0.705132	down
Pda_00028586	0.000201794	1.00736	up
Pda_00028589	7.24628e-05	0.962417	up
Pda_00028667	0.0161565	0.723552	up
Pda_00028724	0.0378847	0.675717	up
Pda_00028745	0.0388025	0.741777	up
Pda_00028777	0.000251843	-0.729693	down
Pda_00028918	0.0313936	0.93204	up
Pda_00028919	8.18541e-06	-0.956132	down
Pda_00028970	0.00141044	-0.699027	down
Pda_00029043	0.000462854	0.656625	up
Pda_00029052	0.000129779	1.39876	up
Pda_00029103	0.0049967	-0.650183	down
Pda_00029140	0.000722721	1.11845	up
Pda_00029141	0.000242928	0.738181	up
Pda_00029519	0.00715915	-0.703875	down
Pda_00029541	2.84696e-06	-1.03789	down
Pda_00029745	0.0184792	0.689089	up
Pda_00029752	0.0303674	0.668753	up
Pda_00029802	5.44825e-08	1.41688	up
Pda_00029916	0.00132649	-0.717936	down
Pda_00029919	0.000102961	1.37401	up
Pda_00029992	0.0213322	-0.59497	down
Pda_00030064	0.00288232	-0.924168	down
Pda_00030088	0.0451278	-0.863873	down
Pda_00030159	0.00155665	1.29999	up
Pda_00030169	0.00517072	1.12924	up
Pda_00030224	0.0258364	-0.780619	down
Pda_00030247	0.0146539	1.00366	up
Pda_00030272	0.00053007	1.06601	up
Pda_00030301	0.000124752	-0.867779	down
Pda_00030317	0.000182052	0.952939	up
Pda_00030446	0.00491407	0.797499	up
Pda_00030471	0.000121609	1.3948	up
Pda_00030480	2.05814e-05	0.892224	up
Pda_00030485	0.0230114	0.679944	up
Pda_00030575	4.26829e-07	1.81044	up
Pda_00030607	1.99323e-11	1.74509	up
Pda_00030641	0.017439	1.00749	up
Pda_00030703	0.0172969	0.785949	up
Pda_00030710	0.000180671	-0.763096	down
Pda_00030740	0.00223949	0.881771	up
Pda_00031009	0.000542897	0.8762	up
Pda_00031044	0.0251372	0.838272	up
Pda_00031241	1.27598e-05	1.43796	up
Pda_00031355	4.25119e-05	1.0437	up
Pda_00031372	3.47994e-06	-1.03882	down
Pda_00031435	1.74463e-12	0.934251	up
Pda_00031441	2.49764e-05	-1.61455	down
Pda_00031608	9.95552e-05	1.4968	up
Pda_00031653	0.00217658	1.08489	up
Pda_00031715	0.00118362	1.16062	up
Pda_00031770	7.17458e-05	1.17851	up
Pda_00031798	0.00816772	1.14342	up
Pda_00031852	2.35091e-06	-1.0272	down
Pda_00031927	0.00908778	1.11387	up
Pda_00031937	6.42985e-06	1.24158	up
Pda_00032028	6.42985e-06	0.951294	up
Pda_00032234	5.96935e-05	0.944223	up
Pda_00032255	0.00428296	1.03474	up
Pda_00032372	3.37582e-08	-1.16397	down
Pda_00032439	0.00239673	-0.983311	down
Pda_00032559	0.00307119	-0.729514	down
Pda_00032560	0.00013589	-0.99416	down
Pda_00032561	0.000102712	-0.84237	down
Pda_00032699	1.99886e-09	-2.11658	down
Pda_00032741	0.0161677	-0.59528	down
Pda_00032760	4.44722e-08	-1.28425	down
Pda_00032838	0.000590406	-0.969894	down
Pda_00032973	1.29659e-06	0.723802	up
Pda_00033207	0.00107401	-0.864276	down
Pda_00033266	0.00271036	-0.657024	down
Pda_00033424	0.039793	0.809089	up
Pda_00033425	0.0327708	0.839849	up
Pda_00033436	0.000119465	1.25366	up
Pda_00033456	0.00380759	1.2227	up
Pda_00033584	3.20164e-07	0.892584	up
Pda_00033697	0.00484587	1.1589	up
Pda_00033710	0.00138796	-1.1124	down
Pda_00033934	0.0308243	-0.82432	down
Pda_00033939	0.0242706	-0.63291	down
Pda_00033955	0.0402952	0.886555	up
Pda_00034040	0.0246963	-0.685677	down
Pda_00034094	0.0157822	0.971721	up
Pda_00034100	0.00222583	0.643646	up
Pda_00034154	0.0126648	0.718574	up
Pda_00034242	4.9003e-15	1.01333	up
Pda_00034278	2.33955e-06	-0.887537	down
Pda_00034363	1.10327e-06	1.17835	up
Pda_00034364	1.00778e-05	1.03625	up
Pda_00034431	0.00279236	-0.638715	down
Pda_00034677	7.33649e-08	-0.625409	down
Pda_00034725	0.00467225	0.872785	up
Pda_00034832	0.0249501	-0.682429	down
Pda_00034927	1.09065e-07	1.58725	up
Pda_00035253	5.44998e-05	1.53024	up
Pda_00035255	5.61463e-06	1.59054	up
Pda_00035277	0.0136971	0.850708	up
Pda_00035361	0.0195252	0.703101	up
Pda_00035364	0.0314873	-0.868715	down
Pda_00035476	0.0109555	1.12078	up
Pda_00035484	0.000134331	0.95628	up
Pda_00035492	0.0275361	0.721437	up
Pda_00035524	0.0175444	-0.650487	down
Pda_00035747	0.000241037	1.25514	up
Pda_00035751	8.25076e-06	-1.34749	down
Pda_00035834	7.02512e-13	-1.59616	down
Pda_00035838	2.56193e-12	1.46649	up
Pda_00035840	0.0137543	-0.634116	down
Pda_00035927	0.000330613	0.592042	up
Pda_00036189	0.0353572	0.886398	up
Pda_00036271	0.0408133	0.88269	up
Pda_00036282	1.26287e-08	-1.59727	down
Pda_00036304	0.000672713	-1.13785	down
Pda_00036312	0.00309114	0.852131	up
Pda_00036399	0.000422293	0.655533	up
Pda_00036482	0.0105196	0.782565	up
Pda_00036499	1.90539e-11	1.58159	up
Pda_00036507	0.0266814	-0.780254	down
Pda_00036684	0.00535943	-0.996313	down
Pda_00036788	8.10891e-07	-1.4269	down
Pda_00036802	0.0441533	0.774137	up
Pda_00036839	0.00154916	1.07601	up
Pda_00037191	5.50831e-05	-0.992275	down
Pda_00037217	0.00549744	1.11636	up
Pda_00037229	0.00184158	0.684648	up
Pda_00037275	0.0122398	0.690111	up
Pda_00037432	0.0330781	0.816634	up
Pda_00037449	6.08946e-06	1.40802	up
Pda_00037562	8.16216e-06	-1.14646	down
Pda_00037591	3.08554e-07	0.963105	up
Pda_00037703	0.000273711	-1.36151	down
Pda_00037734	2.59318e-05	1.35595	up
Pda_00037840	0.00469246	0.893117	up
Pda_00037895	0.0114298	0.74493	up
Pda_00037980	1.03324e-05	1.38457	up
Pda_00037982	0.0102582	1.06965	up
Pda_00038216	0.0113949	-0.867158	down
Pda_00038287	0.0283141	-0.952889	down
Pda_00038417	0.000255375	0.911299	up
Pda_00038474	5.00579e-06	-1.0576	down
Pda_00038527	0.000145763	1.13065	up
Pda_00038635	0.000800817	0.745346	up
Pda_00038684	0.00550005	1.17743	up
Pda_00038838	0.0499483	0.929129	up
Pda_00038935	6.36718e-05	-0.781321	down
Pda_00039144	0.0437942	-0.6787	down
Pda_00039147	0.018573	0.768928	up
Pda_00039243	0.005583	1.10401	up
Pda_00039372	1.38772e-07	-1.50078	down
Pda_00039388	0.00214065	0.73806	up
Pda_00039397	0.0108583	1.04791	up
Pda_00039562	0.0246247	-0.863271	down
Pda_00039580	0.0110091	-0.702676	down
Pda_00039581	0.0014882	0.839085	up
Pda_00039640	0.0323	-0.993987	down
Pda_00039845	0.00160026	-1.08538	down
Pda_00039978	0.000551246	-0.614305	down
Pda_00040005	0.00137427	0.995524	up
Pda_00040289	0.0315934	0.774351	up
Pda_00040381	0.000242928	0.740258	up
Pda_00040403	0.00279236	-1.07805	down
Pda_00040526	1.24528e-10	1.86325	up
Pda_00040532	3.76722e-06	-1.63896	down
Pda_00040594	4.15349e-10	2.07912	up
Pda_00040700	0.0232172	0.724473	up
Pda_00040784	0.0135992	0.858867	up
Pda_00040902	8.17139e-05	1.16577	up
Pda_00040931	8.25076e-06	1.45979	up
Pda_00041047	2.23318e-05	-0.876109	down
Pda_00041196	6.47469e-06	-1.30495	down
Pda_00041307	0.0283434	0.872854	up
Pda_00041329	0.00553129	1.1855	up
Pda_00041473	0.000304126	1.35046	up
Pda_00041510	2.49552e-12	-1.06575	down
Pda_00041882	0.0156773	1.08663	up
Pda_00042039	6.21469e-05	1.06387	up
Pda_00042119	1.21177e-06	-1.73082	down
Populus_davidiana_newGene_1189	6.47469e-06	1.54043	up
Populus_davidiana_newGene_1240	1.05717e-05	1.23995	up
Populus_davidiana_newGene_1528	0.0336794	0.702697	up
Populus_davidiana_newGene_1980	0.0259655	-0.675817	down
Populus_davidiana_newGene_2032	0.0438138	0.592408	up
Populus_davidiana_newGene_2181	0.0374769	0.748278	up
Populus_davidiana_newGene_2429	0.0223335	-0.707041	down
Populus_davidiana_newGene_2533	0.00910122	-0.829371	down
Populus_davidiana_newGene_549	0.0108583	-0.68211	down

## Sheet: DEGs for 9h
Table S3. The differentially expressed genes under drought stress.
#ID	FDR	log2FC	regulated
Pda_00000188	5.75827e-05	-1.19795	down
Pda_00000196	0.00563201	-0.881715	down
Pda_00000271	0.019792	-0.894392	down
Pda_00000290	0.000400333	-1.09595	down
Pda_00000487	0.0468935	0.899084	up
Pda_00000601	0.0396493	0.774731	up
Pda_00000612	0.0425862	-0.778387	down
Pda_00000634	4.91101e-07	-1.38697	down
Pda_00000767	0.00593796	-1.32996	down
Pda_00001198	4.91706e-05	-1.45177	down
Pda_00001482	0.0103371	-0.693638	down
Pda_00001755	0.0110563	0.934361	up
Pda_00001788	0.00954784	-0.916823	down
Pda_00001810	0.00282135	-0.741168	down
Pda_00001862	0.0462419	-0.872496	down
Pda_00002056	8.77454e-05	-0.82486	down
Pda_00002302	2.62009e-06	-1.31061	down
Pda_00002434	0.00987334	1.33197	up
Pda_00002556	0.01171	-0.74199	down
Pda_00002623	0.00112191	-0.861753	down
Pda_00003197	0.0311322	-1.13327	down
Pda_00003717	3.09701e-06	-1.17987	down
Pda_00003886	0.00107573	-1.06411	down
Pda_00003887	0.000637695	-1.05954	down
Pda_00003956	0.00155996	-0.808173	down
Pda_00004307	0.0157266	-1.24916	down
Pda_00004451	4.91706e-05	1.77013	up
Pda_00004540	0.0236602	-0.90084	down
Pda_00004591	2.58812e-07	-1.64122	down
Pda_00004596	6.21473e-05	-1.57585	down
Pda_00004641	0.00552738	-0.604896	down
Pda_00004691	0.00530434	-1.2103	down
Pda_00004755	0.0476468	-0.638496	down
Pda_00004942	4.05732e-07	-1.56613	down
Pda_00005017	0.0213736	0.987058	up
Pda_00005449	0.0449328	-1.10479	down
Pda_00005454	0.012257	-0.979757	down
Pda_00005592	0.00753483	1.28685	up
Pda_00006230	0.0425862	1.08334	up
Pda_00006559	0.00111164	-0.834117	down
Pda_00006606	0.0311322	-1.03933	down
Pda_00006725	0.000429278	-1.43315	down
Pda_00007038	6.55768e-09	-1.40836	down
Pda_00007273	0.000222078	-0.894466	down
Pda_00007613	0.0483645	-0.705522	down
Pda_00007698	0.0157174	-0.752499	down
Pda_00007815	0.000286354	-1.3786	down
Pda_00007884	0.00127691	-1.14016	down
Pda_00008105	0.000130932	-1.27775	down
Pda_00008143	0.0184805	1.36002	up
Pda_00008345	0.0300053	-0.941656	down
Pda_00008390	0.0428695	0.939223	up
Pda_00008398	0.0311322	-0.836058	down
Pda_00008439	0.0311322	-0.618221	down
Pda_00008548	8.03611e-05	-1.65376	down
Pda_00008573	0.031173	-0.886614	down
Pda_00008888	0.00249648	-0.62016	down
Pda_00008962	0.0403946	1.2492	up
Pda_00009014	0.0311322	-0.767175	down
Pda_00009218	0.00783307	-1.13146	down
Pda_00009743	0.0286066	1.31273	up
Pda_00009774	0.00421867	-0.876832	down
Pda_00009987	0.0238865	-1.02598	down
Pda_00010167	0.0286066	0.808165	up
Pda_00010337	0.00578455	-1.02215	down
Pda_00010504	0.00339126	1.54794	up
Pda_00010646	7.81482e-06	-1.04997	down
Pda_00010788	0.0238246	0.603902	up
Pda_00011100	0.00131028	-1.26207	down
Pda_00011148	0.038405	-0.744311	down
Pda_00011150	0.0258539	-1.17963	down
Pda_00011152	0.0220695	-1.16339	down
Pda_00011222	0.0390636	1.09131	up
Pda_00011432	0.00291881	-1.02775	down
Pda_00011494	4.91101e-07	-2.22237	down
Pda_00011532	1.56676e-07	-1.20551	down
Pda_00012018	0.00112191	-0.83313	down
Pda_00012180	0.00552738	1.34206	up
Pda_00012227	0.00430526	-0.677195	down
Pda_00012961	0.00243238	-1.04379	down
Pda_00013427	0.0181403	-0.752742	down
Pda_00013462	0.0393183	-1.1473	down
Pda_00013486	0.0258539	-1.20322	down
Pda_00013505	0.0383168	-1.20303	down
Pda_00013693	0.00552738	1.45156	up
Pda_00013809	0.0265266	-0.799819	down
Pda_00013833	5.52958e-05	-1.39935	down
Pda_00013853	0.0272978	-0.598335	down
Pda_00014252	0.000106711	-1.16477	down
Pda_00014436	0.000222078	-1.12858	down
Pda_00014472	0.0406731	0.695588	up
Pda_00014951	6.53181e-09	-1.87065	down
Pda_00014981	0.0240836	-0.8291	down
Pda_00015261	0.000257248	0.751884	up
Pda_00015924	0.0113653	-0.922345	down
Pda_00016058	0.00690167	-0.927121	down
Pda_00016064	2.79023e-05	-0.695251	down
Pda_00016140	0.000624875	-1.16996	down
Pda_00016609	0.0184779	-0.984801	down
Pda_00016733	0.000653232	-0.81328	down
Pda_00016797	0.0264498	-0.624952	down
Pda_00017518	0.00288867	-1.4372	down
Pda_00017549	0.00946305	1.31208	up
Pda_00017845	0.0213736	1.23811	up
Pda_00017956	0.00124037	-1.12294	down
Pda_00017999	0.0142646	-1.37573	down
Pda_00018352	0.00155996	-0.71951	down
Pda_00018374	6.81451e-08	-1.42743	down
Pda_00019398	0.0022301	1.12108	up
Pda_00019515	0.000222078	-1.42052	down
Pda_00019521	0.0307207	-1.1816	down
Pda_00019819	0.0462419	-1.06309	down
Pda_00020001	0.0393183	-0.885102	down
Pda_00020206	0.00157162	-0.735203	down
Pda_00020498	7.508e-07	-1.50683	down
Pda_00020944	0.0311101	1.14595	up
Pda_00021046	0.0390636	1.06291	up
Pda_00021052	0.0425862	1.14593	up
Pda_00021080	0.00706233	-0.816319	down
Pda_00021359	0.000222078	-1.19813	down
Pda_00021415	0.00291881	-1.24989	down
Pda_00021518	0.021029	-1.25151	down
Pda_00021624	0.00327203	-0.932638	down
Pda_00021638	0.0172548	-1.36052	down
Pda_00021717	0.0482459	0.911249	up
Pda_00021852	0.00569434	-1.36414	down
Pda_00021936	0.000222078	-1.12709	down
Pda_00022047	0.0401588	-0.941496	down
Pda_00022084	0.00552738	1.12431	up
Pda_00022161	0.000962005	-0.660002	down
Pda_00022215	0.0167455	-1.37457	down
Pda_00022233	0.000962005	1.11069	up
Pda_00022665	0.0231518	-0.607985	down
Pda_00022830	0.0271894	-1.06737	down
Pda_00022844	0.00162375	1.53787	up
Pda_00022845	0.000962005	1.58928	up
Pda_00022847	0.00157162	1.53643	up
Pda_00022897	0.0382573	-0.808853	down
Pda_00022898	0.0496353	-0.681137	down
Pda_00023012	0.0482459	-0.786544	down
Pda_00023268	0.00170847	-1.12455	down
Pda_00023399	0.0482459	0.985154	up
Pda_00023523	0.000896718	-0.950695	down
Pda_00023566	0.0110563	-1.23834	down
Pda_00023642	0.0370421	-1.05473	down
Pda_00023751	0.0286066	-0.777205	down
Pda_00024106	0.0238246	0.642587	up
Pda_00024291	0.0157174	-0.698425	down
Pda_00024407	6.55768e-09	-1.2313	down
Pda_00024477	0.00497138	-0.754646	down
Pda_00024525	0.00917983	-1.44272	down
Pda_00024526	0.00636439	-1.48093	down
Pda_00025102	0.0220711	-0.720282	down
Pda_00025130	0.02497	-0.735147	down
Pda_00025496	0.0173328	-1.02375	down
Pda_00025523	0.000289097	-0.762634	down
Pda_00025739	0.0469104	1.01533	up
Pda_00025769	0.00753483	-0.786144	down
Pda_00026256	0.0429275	-1.10998	down
Pda_00026360	0.0425862	-0.783322	down
Pda_00026545	0.00552738	-0.759584	down
Pda_00027119	0.000442033	-0.8767	down
Pda_00028003	2.77986e-05	-1.02888	down
Pda_00028005	0.0429275	-0.927662	down
Pda_00028161	0.0393628	-1.24765	down
Pda_00028474	0.0255012	-0.753197	down
Pda_00028481	0.0286066	-0.865748	down
Pda_00028919	0.00134476	-1.09547	down
Pda_00028970	0.0351788	-0.620863	down
Pda_00029541	0.00123565	-1.00019	down
Pda_00029597	0.0321886	1.21433	up
Pda_00029916	0.0268907	-0.621229	down
Pda_00030064	0.000100815	-1.328	down
Pda_00030272	0.022221	1.10002	up
Pda_00030301	0.0390636	-0.833735	down
Pda_00030331	0.00282135	-1.47018	down
Pda_00030575	0.0351788	1.27282	up
Pda_00030641	0.00753483	1.39315	up
Pda_00030642	0.0425862	1.24798	up
Pda_00030710	0.00341441	-0.833889	down
Pda_00031008	0.0142646	-1.29284	down
Pda_00031044	0.0178555	0.958751	up
Pda_00031098	0.0286066	0.83281	up
Pda_00031292	0.038405	-0.939661	down
Pda_00031372	6.21473e-05	-1.22685	down
Pda_00031441	0.00107573	-1.65206	down
Pda_00031937	0.00129842	1.46608	up
Pda_00032162	0.0111641	-1.0134	down
Pda_00032350	0.00300526	-0.59949	down
Pda_00032372	0.00349589	-1.05217	down
Pda_00032561	0.00112191	-0.693015	down
Pda_00032760	0.000396235	-1.17217	down
Pda_00033266	0.0310434	-0.663357	down
Pda_00033424	0.00430526	1.50222	up
Pda_00033425	0.00260515	1.54322	up
Pda_00033710	0.0428695	-0.955241	down
Pda_00035703	0.0238865	-0.883009	down
Pda_00035704	0.019772	-0.918967	down
Pda_00035751	9.3131e-05	-1.1292	down
Pda_00035834	0.00433977	-1.20025	down
Pda_00035924	0.0213736	-1.03898	down
Pda_00036201	0.00783307	0.855319	up
Pda_00036282	0.0179043	-1.00396	down
Pda_00036304	0.0311322	-0.855517	down
Pda_00036313	0.000130932	-1.11296	down
Pda_00036788	0.00458435	-1.28053	down
Pda_00037191	6.01577e-05	-1.27841	down
Pda_00037443	0.00947837	-1.02779	down
Pda_00037583	0.00291881	-1.15914	down
Pda_00038216	0.000753906	-1.11781	down
Pda_00038281	0.00587099	-0.967354	down
Pda_00038474	0.0075944	-1.07224	down
Pda_00038781	0.0131859	-1.11668	down
Pda_00038935	0.00421867	-0.645151	down
Pda_00039144	0.0175367	-0.852629	down
Pda_00039372	0.00460427	-0.952181	down
Pda_00039562	2.62009e-06	-1.28904	down
Pda_00040403	0.0482459	-0.94389	down
Pda_00040532	7.76159e-06	-1.81772	down
Pda_00040689	0.0393183	-0.759976	down
Pda_00041231	0.000201283	-1.5429	down
Pda_00041443	0.0311322	-1.29673	down
Pda_00041451	0.0393628	0.614087	up
Pda_00041510	2.77986e-05	-1.04409	down
Pda_00042119	1.52406e-06	-1.9379	down
Populus_davidiana_newGene_1004	0.0425862	-0.774912	down
Populus_davidiana_newGene_1980	0.0272923	-0.851021	down
Populus_davidiana_newGene_2314	0.0106676	-1.36063	down

## Sheet: DEGs for 12h
Table S3. The differentially expressed genes under drought stress.
#ID	FDR	log2FC	regulated
Pda_00000006	0.00619835	-0.721724	down
Pda_00000034	0.00338357	-0.594128	down
Pda_00000069	1.06248e-15	-2.56719	down
Pda_00000070	2.07772e-12	-2.56404	down
Pda_00000074	0.0417512	-0.637013	down
Pda_00000152	0.00149265	0.687369	up
Pda_00000164	0.00433409	-0.786508	down
Pda_00000176	0.024642	-0.908474	down
Pda_00000188	0.00115158	-1.17101	down
Pda_00000233	0.0151004	-0.794125	down
Pda_00000277	4.4496e-05	-0.854925	down
Pda_00000290	0.0217805	-0.792892	down
Pda_00000292	0.00652932	0.637761	up
Pda_00000316	9.70298e-06	1.12599	up
Pda_00000322	2.28296e-06	-1.00972	down
Pda_00000387	0.00202446	0.796595	up
Pda_00000404	0.00259036	0.586586	up
Pda_00000507	0.00664518	-1.16996	down
Pda_00000509	0.00135091	-1.2428	down
Pda_00000548	6.19174e-07	-1.28077	down
Pda_00000550	4.53524e-05	-1.0448	down
Pda_00000584	0.00402151	-0.871787	down
Pda_00000598	0.041702	0.92074	up
Pda_00000602	0.00882566	1.12904	up
Pda_00000605	2.59883e-08	-1.28569	down
Pda_00000634	2.9856e-07	-1.28131	down
Pda_00000638	0.00696783	-0.88001	down
Pda_00000649	0.00011297	-1.12548	down
Pda_00000650	5.07848e-07	-1.55173	down
Pda_00000684	0.00016115	1.34375	up
Pda_00000691	0.00429888	-0.682233	down
Pda_00000695	0.0227143	-0.634183	down
Pda_00000790	0.00259036	-0.773505	down
Pda_00000813	0.0215749	0.872415	up
Pda_00000927	0.00138218	1.00422	up
Pda_00000930	0.00869825	-0.786709	down
Pda_00000962	0.0278929	0.619208	up
Pda_00000970	0.000482386	0.966417	up
Pda_00001035	0.0253444	0.587613	up
Pda_00001117	6.04299e-05	-1.57088	down
Pda_00001118	1.26381e-08	-1.40951	down
Pda_00001129	0.0302861	0.607576	up
Pda_00001166	0.000757681	0.685458	up
Pda_00001167	0.0309711	-0.782566	down
Pda_00001178	0.0345422	0.701364	up
Pda_00001204	0.0175063	0.739975	up
Pda_00001219	0.000125445	1.49462	up
Pda_00001261	0.000250771	-1.23966	down
Pda_00001273	1.63353e-08	-1.17619	down
Pda_00001300	0.0103318	0.699536	up
Pda_00001353	0.0211838	-0.778427	down
Pda_00001354	0.0029158	-1.0854	down
Pda_00001361	1.18612e-05	-0.767701	down
Pda_00001474	0.00101858	0.753113	up
Pda_00001482	0.00183015	-0.672393	down
Pda_00001484	0.0014541	-0.874365	down
Pda_00001486	0.00217113	0.734311	up
Pda_00001535	0.00185837	-0.878513	down
Pda_00001561	2.24152e-07	-1.48506	down
Pda_00001599	0.00926908	0.927348	up
Pda_00001703	7.30454e-05	1.34385	up
Pda_00001751	0.0146471	-0.62404	down
Pda_00001752	0.00831121	-0.742889	down
Pda_00001753	0.00120724	-0.731138	down
Pda_00001773	0.00457084	-0.988198	down
Pda_00001784	5.97235e-06	-0.800823	down
Pda_00001835	0.00956457	-0.720158	down
Pda_00001862	0.000192806	-0.88929	down
Pda_00001868	0.0215985	1.07047	up
Pda_00001934	8.87047e-05	-0.89219	down
Pda_00001944	7.07881e-05	0.817906	up
Pda_00001954	0.000278237	-1.24742	down
Pda_00001987	0.00749653	-0.819637	down
Pda_00002023	0.000260236	-1.12479	down
Pda_00002040	0.000108469	1.54665	up
Pda_00002052	0.000269335	0.840375	up
Pda_00002062	0.00284065	-1.2894	down
Pda_00002081	0.0228575	0.843899	up
Pda_00002111	1.33948e-07	1.29306	up
Pda_00002156	0.0170158	-0.716715	down
Pda_00002157	0.00189144	-0.80018	down
Pda_00002168	0.000161611	-1.55588	down
Pda_00002213	0.000157018	-1.51926	down
Pda_00002214	0.000928774	-1.38994	down
Pda_00002234	0.0102643	-0.918224	down
Pda_00002243	0.00157374	-0.743691	down
Pda_00002249	0.0408332	-0.692439	down
Pda_00002258	0.00335634	0.939676	up
Pda_00002312	0.00484859	0.670842	up
Pda_00002371	1.12232e-05	-1.06662	down
Pda_00002376	0.00434408	0.646275	up
Pda_00002389	0.0277685	-0.92649	down
Pda_00002400	0.00929294	-0.86361	down
Pda_00002401	0.00633774	-0.791463	down
Pda_00002424	2.53172e-06	-1.20199	down
Pda_00002456	0.0123645	0.967717	up
Pda_00002481	0.00477819	1.00882	up
Pda_00002501	0.00513341	0.606981	up
Pda_00002580	3.07727e-06	-1.24816	down
Pda_00002581	0.000136899	-1.03146	down
Pda_00002584	0.012917	0.754426	up
Pda_00002585	0.00459272	0.769614	up
Pda_00002617	0.0404344	-0.709133	down
Pda_00002634	0.00776506	-0.674067	down
Pda_00002689	0.0474122	0.793813	up
Pda_00002868	0.00101682	0.74329	up
Pda_00002946	0.00221384	-1.25095	down
Pda_00002959	0.00284477	-0.748781	down
Pda_00003017	0.0497018	-0.612354	down
Pda_00003091	2.43643e-08	-1.67874	down
Pda_00003118	0.000124306	-0.906347	down
Pda_00003150	0.0495709	0.644862	up
Pda_00003190	0.0285329	-0.665602	down
Pda_00003195	2.02122e-05	-1.42055	down
Pda_00003224	9.70924e-07	-1.05037	down
Pda_00003226	2.0473e-13	-2.08673	down
Pda_00003247	0.00135496	-0.722505	down
Pda_00003372	0.00457084	-0.895127	down
Pda_00003411	0.00609179	0.634372	up
Pda_00003413	0.0229335	0.77968	up
Pda_00003416	0.0232989	0.715937	up
Pda_00003424	1.25576e-05	-0.923906	down
Pda_00003426	2.30997e-06	1.6839	up
Pda_00003462	0.0120139	0.988181	up
Pda_00003463	0.0438182	-0.868388	down
Pda_00003507	0.000664832	-1.24508	down
Pda_00003550	0.00702963	0.927642	up
Pda_00003551	0.0278213	-0.606266	down
Pda_00003606	4.99836e-06	-0.952693	down
Pda_00003668	0.0103309	0.619112	up
Pda_00003685	0.00929294	-0.836598	down
Pda_00003717	2.45923e-08	-1.21474	down
Pda_00003724	0.0431237	-0.85113	down
Pda_00003766	0.0287292	0.812893	up
Pda_00003786	0.000551093	1.0648	up
Pda_00003789	0.0034685	1.13691	up
Pda_00003793	0.0434317	0.907596	up
Pda_00003809	8.40652e-05	-1.44317	down
Pda_00003886	0.0303629	-0.705836	down
Pda_00003922	0.0195669	0.967059	up
Pda_00003939	0.00457605	-1.13432	down
Pda_00003940	0.000973013	-1.03458	down
Pda_00003942	0.00185319	-0.973845	down
Pda_00003943	0.00380656	-1.07994	down
Pda_00003951	0.000578451	-1.22701	down
Pda_00003956	0.00346885	-0.630707	down
Pda_00003960	9.85389e-07	1.68693	up
Pda_00003967	0.000430386	-0.795872	down
Pda_00004048	0.0172709	-0.735076	down
Pda_00004065	0.00360503	-1.2531	down
Pda_00004232	0.00886795	-0.63121	down
Pda_00004264	4.4496e-05	0.780319	up
Pda_00004276	0.0476143	-0.741936	down
Pda_00004277	9.01578e-15	-1.75496	down
Pda_00004294	0.0476143	0.946451	up
Pda_00004348	0.0479222	-0.63787	down
Pda_00004354	7.01669e-08	1.00541	up
Pda_00004405	3.83843e-05	-1.61861	down
Pda_00004414	0.0119941	-0.612425	down
Pda_00004448	0.0248268	0.608581	up
Pda_00004551	0.0107049	1.12143	up
Pda_00004575	0.0313978	0.987531	up
Pda_00004586	0.00336272	0.934236	up
Pda_00004597	0.00296185	-0.731502	down
Pda_00004616	0.0162795	-0.797045	down
Pda_00004626	0.0126447	-0.999483	down
Pda_00004634	0.0470173	-0.608602	down
Pda_00004643	1.29383e-09	-1.11533	down
Pda_00004691	5.04027e-12	-2.00788	down
Pda_00004723	0.00397261	-0.778752	down
Pda_00004755	0.00602339	-0.748327	down
Pda_00004791	2.25111e-05	-1.30695	down
Pda_00004792	0.0318109	-0.696153	down
Pda_00004862	0.00366828	-1.22975	down
Pda_00004879	0.00959977	-0.750457	down
Pda_00004942	0.0137414	-0.910809	down
Pda_00004973	0.00685644	-0.62486	down
Pda_00004992	0.00589786	-1.1183	down
Pda_00005070	0.00138218	-1.12731	down
Pda_00005113	0.00669452	-0.623965	down
Pda_00005115	0.0393354	-0.587797	down
Pda_00005148	0.0136244	-0.643692	down
Pda_00005231	0.00475636	0.636793	up
Pda_00005256	0.0137733	-0.925244	down
Pda_00005321	0.00646503	0.838617	up
Pda_00005393	0.00931227	0.622327	up
Pda_00005394	0.0183502	0.852566	up
Pda_00005433	0.00564662	0.944442	up
Pda_00005526	2.31928e-06	-0.923727	down
Pda_00005535	0.00925761	0.7174	up
Pda_00005554	3.74907e-06	1.16984	up
Pda_00005580	0.00602339	-0.645238	down
Pda_00005668	0.0228485	0.828174	up
Pda_00005691	0.00236249	-0.776206	down
Pda_00005694	0.00120724	-1.08874	down
Pda_00005750	0.0154945	0.68734	up
Pda_00005757	0.0496631	-0.65025	down
Pda_00005768	0.0470831	-0.61261	down
Pda_00005781	0.0204902	-0.595539	down
Pda_00005794	0.00152867	0.819646	up
Pda_00005807	0.000139396	0.746754	up
Pda_00005850	0.0205656	0.853338	up
Pda_00005851	0.0157911	1.00468	up
Pda_00005860	0.0183502	0.66742	up
Pda_00005892	0.00715519	-0.872005	down
Pda_00005939	0.0381273	0.700721	up
Pda_00005940	0.000831582	1.42125	up
Pda_00005972	0.0347955	-0.992551	down
Pda_00005986	0.0241783	0.963997	up
Pda_00006007	0.0369161	-0.961966	down
Pda_00006115	0.00511808	-1.22074	down
Pda_00006120	0.023251	-0.942206	down
Pda_00006124	2.28272e-07	-1.24098	down
Pda_00006215	0.0440748	-0.606298	down
Pda_00006223	0.0118137	0.721006	up
Pda_00006254	0.0314021	-1.02474	down
Pda_00006260	0.0272788	-0.900529	down
Pda_00006274	0.00110229	-0.936011	down
Pda_00006281	9.64545e-05	-1.14144	down
Pda_00006289	0.00435755	0.625318	up
Pda_00006309	7.66208e-05	-1.3993	down
Pda_00006344	0.0354155	0.711953	up
Pda_00006347	0.00303512	-0.838851	down
Pda_00006373	0.00927451	0.970426	up
Pda_00006427	0.0377188	0.713291	up
Pda_00006439	0.00030591	-0.878975	down
Pda_00006460	2.13638e-06	-0.84583	down
Pda_00006554	0.000204799	1.20504	up
Pda_00006579	0.000664101	-0.867288	down
Pda_00006606	0.000531096	-1.18152	down
Pda_00006618	0.000365657	1.16396	up
Pda_00006655	0.00397877	0.735758	up
Pda_00006687	0.011702	-1.06727	down
Pda_00006747	0.00323832	-0.677065	down
Pda_00006777	0.00508577	-0.667173	down
Pda_00006788	0.000682913	-0.945377	down
Pda_00006791	0.00127937	-0.952748	down
Pda_00006794	3.09182e-05	1.20826	up
Pda_00006809	0.00255614	-0.965422	down
Pda_00006810	0.0113169	-0.955046	down
Pda_00006848	0.0381273	-0.780461	down
Pda_00006898	0.000433564	0.637141	up
Pda_00006911	0.00578408	0.696735	up
Pda_00006912	0.000231269	1.32487	up
Pda_00006957	0.0114446	1.00541	up
Pda_00006978	3.15531e-06	-0.967611	down
Pda_00007001	0.0142167	-0.798544	down
Pda_00007025	0.0403632	0.814873	up
Pda_00007038	0.00588387	-0.985226	down
Pda_00007058	0.048147	0.592036	up
Pda_00007074	0.0319652	-0.781124	down
Pda_00007109	9.77649e-05	-0.880162	down
Pda_00007126	0.00273432	0.998898	up
Pda_00007131	0.0468863	0.719754	up
Pda_00007135	0.0228485	0.701662	up
Pda_00007273	0.00112707	-0.621179	down
Pda_00007316	0.0302538	0.757467	up
Pda_00007359	0.0314021	-0.722706	down
Pda_00007447	0.00735378	0.932149	up
Pda_00007465	0.000177457	-1.00496	down
Pda_00007483	2.32003e-06	-1.40144	down
Pda_00007500	0.000788142	1.19225	up
Pda_00007693	0.0091486	0.785317	up
Pda_00007698	0.00289627	-0.648299	down
Pda_00007724	0.000679862	-0.758409	down
Pda_00007749	0.025924	1.00216	up
Pda_00007760	4.64707e-08	0.969435	up
Pda_00007761	0.0464737	0.771611	up
Pda_00007771	0.0311866	0.81589	up
Pda_00007787	0.00652932	-0.736496	down
Pda_00007842	0.0494354	-0.817923	down
Pda_00007872	0.000868746	-0.660153	down
Pda_00007953	5.87216e-05	-1.33627	down
Pda_00008049	0.00856094	-0.667586	down
Pda_00008062	7.482e-09	-1.1561	down
Pda_00008095	0.0166686	-1.08742	down
Pda_00008101	0.0135161	-1.0869	down
Pda_00008110	8.74155e-06	-1.23322	down
Pda_00008118	1.36355e-08	1.12905	up
Pda_00008168	0.00839965	0.973632	up
Pda_00008181	0.00230537	0.979262	up
Pda_00008193	5.7972e-06	-0.928522	down
Pda_00008202	0.00994685	-0.751208	down
Pda_00008321	0.00457084	-0.66367	down
Pda_00008431	0.00184779	0.733638	up
Pda_00008470	0.000140589	-0.945126	down
Pda_00008475	0.0143758	0.998286	up
Pda_00008532	4.02035e-10	-2.14343	down
Pda_00008588	4.21313e-14	-2.27606	down
Pda_00008598	0.00167236	-0.846101	down
Pda_00008654	1.06632e-11	-1.97206	down
Pda_00008655	0.00167404	-1.34533	down
Pda_00008662	0.00018608	-1.54393	down
Pda_00008692	0.00883009	-0.586612	down
Pda_00008711	0.000322572	1.21225	up
Pda_00008769	6.4514e-05	-0.90816	down
Pda_00008774	2.57742e-06	-1.27841	down
Pda_00008807	0.0223511	-0.665758	down
Pda_00008847	0.00167003	-0.679147	down
Pda_00008923	0.00619835	-0.727219	down
Pda_00008968	7.30454e-05	1.37095	up
Pda_00008987	0.0361975	0.700493	up
Pda_00009015	0.03421	0.895352	up
Pda_00009061	0.00522917	-0.99658	down
Pda_00009062	0.0154796	-1.06831	down
Pda_00009101	0.00826724	0.966774	up
Pda_00009197	0.0009524	-0.707066	down
Pda_00009204	0.000946836	-0.659001	down
Pda_00009213	0.00359653	-1.24681	down
Pda_00009220	0.039026	0.888818	up
Pda_00009232	0.00960155	-0.863818	down
Pda_00009265	0.0110647	-0.699105	down
Pda_00009274	0.0146886	-0.648725	down
Pda_00009356	0.0303861	1.00571	up
Pda_00009404	0.00408759	-0.791373	down
Pda_00009408	0.0207032	-0.68122	down
Pda_00009420	0.0314021	0.880781	up
Pda_00009433	0.0243187	-0.613948	down
Pda_00009434	0.0461608	-0.875416	down
Pda_00009479	0.00419724	0.717907	up
Pda_00009515	0.0369518	0.990701	up
Pda_00009521	0.000928774	-0.652487	down
Pda_00009523	0.0222828	-0.67671	down
Pda_00009544	0.0289339	0.611338	up
Pda_00009634	0.00354038	-0.959008	down
Pda_00009647	9.14573e-05	-0.875699	down
Pda_00009670	0.0427427	-0.602928	down
Pda_00009708	0.00564654	-0.920147	down
Pda_00009736	0.0107849	0.705233	up
Pda_00009738	0.00997069	-0.697073	down
Pda_00009808	0.0121027	-0.826669	down
Pda_00009826	3.01594e-06	-1.35443	down
Pda_00009840	0.000449923	0.959288	up
Pda_00009853	0.000241711	-0.945803	down
Pda_00009862	0.0409566	0.905178	up
Pda_00009891	0.0366474	-0.815425	down
Pda_00009895	0.0160582	0.935062	up
Pda_00009967	8.53791e-05	1.34044	up
Pda_00009982	0.0493946	-0.809325	down
Pda_00009983	8.55534e-05	-0.744366	down
Pda_00010001	0.0472009	-0.801669	down
Pda_00010035	0.0181911	-0.772583	down
Pda_00010045	0.0120098	-0.610537	down
Pda_00010060	0.000160999	1.12487	up
Pda_00010063	1.01497e-05	-1.04347	down
Pda_00010074	0.000257051	-1.03672	down
Pda_00010083	0.0174298	1.03537	up
Pda_00010089	3.55404e-11	-2.06627	down
Pda_00010118	1.37628e-05	-0.884998	down
Pda_00010120	0.00633185	-0.599743	down
Pda_00010127	1.06852e-06	-1.40126	down
Pda_00010183	0.019846	-0.943591	down
Pda_00010258	0.0403453	0.635844	up
Pda_00010363	0.019376	1.03255	up
Pda_00010399	0.00778654	-0.669228	down
Pda_00010432	2.45923e-08	-1.54485	down
Pda_00010436	0.00102579	-0.915462	down
Pda_00010476	4.64951e-06	-0.892606	down
Pda_00010516	1.42279e-08	-2.17947	down
Pda_00010519	1.64896e-11	-2.37228	down
Pda_00010520	4.02035e-10	-2.26364	down
Pda_00010569	0.0465127	0.651424	up
Pda_00010570	0.00524816	0.967076	up
Pda_00010579	3.96767e-10	2.32642	up
Pda_00010601	0.00798508	0.658224	up
Pda_00010612	1.1561e-08	-1.58605	down
Pda_00010613	1.58906e-06	-1.54498	down
Pda_00010615	0.011381	-1.13081	down
Pda_00010658	0.00834665	0.733228	up
Pda_00010720	0.0128297	-0.675865	down
Pda_00010739	0.000108664	0.788285	up
Pda_00010762	0.000345645	-0.655815	down
Pda_00010773	0.000285799	-0.957198	down
Pda_00010781	0.0396706	0.667903	up
Pda_00010799	0.0111583	-0.755168	down
Pda_00010820	0.0302861	-0.657578	down
Pda_00010844	0.000164505	0.772339	up
Pda_00010869	0.00671223	0.730575	up
Pda_00010908	0.0161228	-0.877013	down
Pda_00010911	0.0231082	-0.658019	down
Pda_00010951	4.67056e-09	-1.26187	down
Pda_00010973	0.0115683	0.633951	up
Pda_00010977	0.0107598	-0.822758	down
Pda_00010987	2.06355e-09	-1.22187	down
Pda_00011068	0.000707573	-0.720261	down
Pda_00011110	0.00107956	-1.16822	down
Pda_00011117	0.000543743	0.72759	up
Pda_00011125	0.00189144	-1.10712	down
Pda_00011173	2.20749e-05	1.49952	up
Pda_00011178	0.0108162	0.957605	up
Pda_00011195	0.00542801	0.74592	up
Pda_00011214	0.0089228	-0.86203	down
Pda_00011245	0.0373554	0.596098	up
Pda_00011264	0.00436559	0.600133	up
Pda_00011298	0.00213858	-0.747154	down
Pda_00011304	2.09831e-15	-2.27951	down
Pda_00011315	0.00650113	1.01874	up
Pda_00011400	0.000290158	-0.916457	down
Pda_00011416	0.0470217	-0.585868	down
Pda_00011424	0.00386784	-1.26879	down
Pda_00011454	0.00438512	-0.614872	down
Pda_00011459	0.00650113	-1.18805	down
Pda_00011482	0.0314557	0.718754	up
Pda_00011486	0.0146886	0.644493	up
Pda_00011532	1.36817e-27	-1.84635	down
Pda_00011569	0.0208901	0.612614	up
Pda_00011657	0.000728427	0.983335	up
Pda_00011664	0.0116548	0.620192	up
Pda_00011720	3.09182e-05	-0.891908	down
Pda_00011726	0.0417748	-0.645952	down
Pda_00011808	0.00355425	0.600641	up
Pda_00011817	0.0206986	0.834723	up
Pda_00011895	0.00122994	-0.666324	down
Pda_00011903	0.00111092	-1.20045	down
Pda_00011904	0.0021252	-1.16297	down
Pda_00011910	0.000339277	0.603507	up
Pda_00011915	0.00964303	-0.899346	down
Pda_00011916	0.0188946	0.627921	up
Pda_00011950	0.0101531	-0.901399	down
Pda_00012010	0.000405824	1.33994	up
Pda_00012018	0.00049835	-0.787623	down
Pda_00012030	2.04478e-11	-1.66423	down
Pda_00012063	1.88418e-06	1.20575	up
Pda_00012065	0.00139109	-0.85238	down
Pda_00012067	0.000178829	-0.606329	down
Pda_00012072	0.0488181	0.791422	up
Pda_00012084	0.015705	-0.740579	down
Pda_00012143	0.00763696	-1.06851	down
Pda_00012149	9.0867e-05	-0.901635	down
Pda_00012159	0.00167404	0.835475	up
Pda_00012178	0.0185567	-1.03965	down
Pda_00012187	0.0429706	0.959167	up
Pda_00012207	1.0303e-05	-1.41902	down
Pda_00012237	0.024872	-0.691879	down
Pda_00012287	6.22254e-09	-1.69951	down
Pda_00012292	0.0131663	-0.82377	down
Pda_00012325	0.000483632	0.849576	up
Pda_00012327	0.0124605	0.976521	up
Pda_00012341	5.97235e-06	-1.45282	down
Pda_00012363	0.00789551	-0.89524	down
Pda_00012366	0.0161222	-0.795338	down
Pda_00012387	0.0333821	-0.600436	down
Pda_00012409	0.00637716	-0.819127	down
Pda_00012410	0.00434408	-1.20649	down
Pda_00012452	0.00295435	0.909196	up
Pda_00012497	0.000527219	1.41235	up
Pda_00012532	0.0160582	-0.610748	down
Pda_00012547	0.00206135	-0.78741	down
Pda_00012548	0.00110042	-1.29252	down
Pda_00012594	0.00036677	1.07192	up
Pda_00012597	0.0370337	0.868551	up
Pda_00012709	0.0186992	0.643564	up
Pda_00012752	0.0300063	0.751836	up
Pda_00012776	0.0403453	-0.795959	down
Pda_00012804	0.00366643	0.913604	up
Pda_00012815	0.0163321	-0.643005	down
Pda_00012882	0.0101526	0.783065	up
Pda_00012931	4.16835e-05	-0.838826	down
Pda_00012961	0.000523828	-0.935814	down
Pda_00012968	1.37886e-17	-1.70509	down
Pda_00012970	0.00702963	-0.711305	down
Pda_00012974	0.0358936	0.712855	up
Pda_00012999	0.00966807	0.828478	up
Pda_00013002	4.64951e-06	-1.06481	down
Pda_00013059	0.00035339	-0.897228	down
Pda_00013068	1.21384e-05	-0.92376	down
Pda_00013095	0.000346016	-1.46381	down
Pda_00013108	0.00589786	0.590151	up
Pda_00013125	0.00276075	0.600204	up
Pda_00013133	0.000993605	-0.987518	down
Pda_00013139	0.0304305	0.698387	up
Pda_00013199	0.0138198	0.986634	up
Pda_00013209	0.000184494	-1.27908	down
Pda_00013247	0.0120344	-0.591871	down
Pda_00013261	0.00189184	-0.865949	down
Pda_00013273	0.00328849	0.873401	up
Pda_00013276	0.000890409	0.698491	up
Pda_00013277	8.53081e-05	0.687755	up
Pda_00013291	0.023025	-0.95643	down
Pda_00013294	0.00946276	0.807006	up
Pda_00013357	0.0117558	-0.590574	down
Pda_00013371	0.001381	0.912363	up
Pda_00013377	0.0455967	0.949961	up
Pda_00013413	0.0182575	0.738298	up
Pda_00013414	0.00113472	0.919194	up
Pda_00013415	0.00948546	0.858447	up
Pda_00013427	0.00241215	-0.661437	down
Pda_00013451	0.00191567	-0.603842	down
Pda_00013461	0.0261679	0.927257	up
Pda_00013462	0.00743061	-1.02448	down
Pda_00013512	7.15203e-11	-1.51772	down
Pda_00013523	1.5952e-08	-0.991293	down
Pda_00013539	0.000663671	-0.953418	down
Pda_00013556	9.01053e-08	1.20033	up
Pda_00013576	0.0373554	-0.983491	down
Pda_00013653	0.00177817	-0.801982	down
Pda_00013657	0.0255976	-0.948201	down
Pda_00013658	0.00452509	-0.762315	down
Pda_00013674	0.00457742	-0.745248	down
Pda_00013680	1.19711e-10	-1.33947	down
Pda_00013682	0.000106189	-0.809597	down
Pda_00013736	8.7347e-07	-0.953387	down
Pda_00013809	1.0614e-07	-1.03707	down
Pda_00013852	0.00167404	-0.596815	down
Pda_00013887	5.07848e-07	-1.0879	down
Pda_00013916	0.0177331	1.0812	up
Pda_00013941	0.0195669	-0.66031	down
Pda_00013951	0.000620415	-1.31322	down
Pda_00013969	0.044674	-0.758593	down
Pda_00013991	0.0111075	-0.983516	down
Pda_00013993	0.00602072	-0.681808	down
Pda_00014046	0.00530414	-1.23596	down
Pda_00014135	6.55895e-06	-1.00536	down
Pda_00014176	0.0421949	-0.706965	down
Pda_00014214	3.55493e-07	-0.954759	down
Pda_00014230	0.00472865	-1.00461	down
Pda_00014283	0.014786	0.696992	up
Pda_00014284	0.00603702	0.810528	up
Pda_00014313	0.0113274	1.03556	up
Pda_00014327	0.0434317	0.780489	up
Pda_00014442	0.000405824	-1.39308	down
Pda_00014473	0.00363623	-1.03314	down
Pda_00014565	0.0431237	-0.869129	down
Pda_00014579	0.0113169	-0.880093	down
Pda_00014580	0.00557769	-1.08355	down
Pda_00014584	0.0439707	0.649564	up
Pda_00014639	8.30903e-07	-1.61274	down
Pda_00014640	8.14484e-11	-1.68397	down
Pda_00014670	0.00937781	0.861192	up
Pda_00014676	0.0126447	0.590573	up
Pda_00014681	0.00166011	-0.894622	down
Pda_00014732	0.00358453	-1.19799	down
Pda_00014816	0.000429003	-0.730214	down
Pda_00014825	0.0278701	0.734625	up
Pda_00014830	1.31755e-05	-1.59726	down
Pda_00014866	0.0226592	-0.844622	down
Pda_00014910	0.00958784	-0.601875	down
Pda_00014917	0.00459272	0.677281	up
Pda_00014918	0.0441621	-0.821632	down
Pda_00014932	0.0123948	0.692652	up
Pda_00014941	0.00703153	-0.756142	down
Pda_00014970	0.000280489	-1.10104	down
Pda_00014974	0.0315934	-0.682131	down
Pda_00014976	0.0264029	-0.948143	down
Pda_00014981	2.10712e-05	-0.909991	down
Pda_00014991	0.024536	0.762632	up
Pda_00015005	0.00269485	-1.04331	down
Pda_00015081	0.00178834	-0.942053	down
Pda_00015095	0.0124958	0.726687	up
Pda_00015096	0.0368244	0.920713	up
Pda_00015105	2.88166e-07	1.29738	up
Pda_00015139	5.33469e-07	-1.58909	down
Pda_00015140	1.45539e-06	-1.72926	down
Pda_00015158	0.00123205	-0.769009	down
Pda_00015175	0.023025	-0.969595	down
Pda_00015176	0.00636197	-0.822353	down
Pda_00015181	0.017439	-0.871679	down
Pda_00015182	0.00424787	-0.98652	down
Pda_00015184	1.4284e-08	-1.52646	down
Pda_00015193	0.00313028	0.603728	up
Pda_00015212	0.00295435	1.00781	up
Pda_00015213	0.00676377	0.955339	up
Pda_00015236	0.0318109	-0.789758	down
Pda_00015270	0.0230153	0.657504	up
Pda_00015278	0.0418831	-0.940838	down
Pda_00015308	3.55786e-05	-0.935981	down
Pda_00015311	0.0116081	-1.14034	down
Pda_00015383	0.00422055	0.661751	up
Pda_00015423	3.94299e-08	-1.24031	down
Pda_00015427	0.0235556	-0.775634	down
Pda_00015498	0.0142167	-0.644645	down
Pda_00015568	0.000817247	-0.999578	down
Pda_00015573	1.19496e-05	0.976473	up
Pda_00015578	0.0474327	0.650299	up
Pda_00015595	0.0456057	0.874821	up
Pda_00015670	0.00843137	1.04486	up
Pda_00015772	0.020707	-0.765756	down
Pda_00015847	0.0341069	-0.874648	down
Pda_00015878	0.0040291	-0.794826	down
Pda_00015896	0.0244543	-0.980736	down
Pda_00015938	9.19334e-10	1.96082	up
Pda_00015945	3.78161e-08	-1.10702	down
Pda_00015982	0.00939786	0.792126	up
Pda_00015986	0.0208988	1.07151	up
Pda_00016043	0.00429888	-0.624478	down
Pda_00016053	0.0023102	-0.798176	down
Pda_00016072	0.0315934	-0.866989	down
Pda_00016140	2.5934e-07	-1.14913	down
Pda_00016238	0.00104411	1.39631	up
Pda_00016248	0.00666396	0.740817	up
Pda_00016269	6.54096e-05	-0.993052	down
Pda_00016279	0.00652033	-0.861087	down
Pda_00016319	4.79705e-09	-1.73189	down
Pda_00016325	0.00123345	-0.688514	down
Pda_00016432	0.0291893	0.823515	up
Pda_00016470	4.31474e-07	1.78844	up
Pda_00016555	0.00470727	1.04039	up
Pda_00016621	0.0483612	0.63672	up
Pda_00016646	0.0114421	-1.13029	down
Pda_00016669	0.0241783	-0.732635	down
Pda_00016703	0.0207781	-1.02701	down
Pda_00016744	0.0147882	0.876841	up
Pda_00016751	1.75543e-05	-0.854801	down
Pda_00016768	0.01841	0.705765	up
Pda_00016776	0.0417748	-0.709273	down
Pda_00016797	0.000468775	-0.740665	down
Pda_00016808	0.000188335	1.2	up
Pda_00016811	1.21356e-05	-0.861219	down
Pda_00016816	0.000757681	1.28463	up
Pda_00016858	1.2826e-07	-1.48903	down
Pda_00016892	0.00772141	-0.811819	down
Pda_00016916	0.0384406	0.879491	up
Pda_00016924	0.000355334	-1.01978	down
Pda_00016958	0.0423277	-0.758185	down
Pda_00016967	0.000260236	1.25475	up
Pda_00016968	0.0252418	1.04846	up
Pda_00016974	0.00881687	-0.743974	down
Pda_00016975	0.000129754	-0.930166	down
Pda_00017147	8.15774e-12	-2.08195	down
Pda_00017268	0.0215119	0.671787	up
Pda_00017298	0.0237951	-1.03918	down
Pda_00017426	0.023733	-0.881025	down
Pda_00017493	0.0303629	-0.870594	down
Pda_00017506	0.0417512	0.905233	up
Pda_00017554	0.00376871	0.742485	up
Pda_00017559	0.00497719	0.650473	up
Pda_00017563	3.50122e-05	1.26119	up
Pda_00017618	3.93814e-05	-1.23686	down
Pda_00017620	0.0307467	-0.588087	down
Pda_00017680	0.0452964	0.754536	up
Pda_00017702	0.00602072	-1.22256	down
Pda_00017719	3.97354e-05	1.27298	up
Pda_00017772	0.0161228	-0.704064	down
Pda_00017781	0.0205467	1.07522	up
Pda_00017810	0.00560308	-0.71572	down
Pda_00017839	0.0251531	-0.596488	down
Pda_00017845	0.0312639	-1.02431	down
Pda_00017894	0.0323235	0.690444	up
Pda_00017919	3.47171e-05	-1.22541	down
Pda_00017956	0.0476143	-0.705259	down
Pda_00017969	0.0357985	-0.735543	down
Pda_00017979	0.0269366	0.947496	up
Pda_00018070	0.00850769	0.598914	up
Pda_00018072	0.00945661	0.980817	up
Pda_00018211	1.61994e-05	-1.48617	down
Pda_00018212	2.10712e-05	-1.48936	down
Pda_00018228	0.0219953	-0.750009	down
Pda_00018343	2.77498e-07	-1.70806	down
Pda_00018367	9.77649e-05	-0.844854	down
Pda_00018371	0.00776506	-0.851917	down
Pda_00018391	7.24713e-18	-1.88213	down
Pda_00018399	0.0392021	-0.780081	down
Pda_00018417	0.000574778	0.737812	up
Pda_00018547	0.00646503	-0.60949	down
Pda_00018565	0.0239075	-0.67128	down
Pda_00018591	0.0357836	0.935701	up
Pda_00018593	0.00898638	-1.057	down
Pda_00018639	0.0114482	1.0523	up
Pda_00018673	0.00146083	0.806028	up
Pda_00018693	0.0202827	-0.732742	down
Pda_00018944	0.00454738	0.684411	up
Pda_00018956	0.00771057	-0.713257	down
Pda_00018975	1.63751e-05	-1.13774	down
Pda_00018979	1.60286e-08	-1.66751	down
Pda_00018986	4.81834e-05	1.28707	up
Pda_00019004	8.95413e-05	-1.06917	down
Pda_00019008	1.60932e-05	-0.873871	down
Pda_00019017	4.38938e-07	-1.56892	down
Pda_00019030	0.0161959	-0.67049	down
Pda_00019040	0.0216972	-0.603763	down
Pda_00019093	0.00470531	-0.724711	down
Pda_00019105	2.46215e-05	-1.13242	down
Pda_00019133	0.0152812	-0.755256	down
Pda_00019135	0.00638674	-0.869024	down
Pda_00019155	0.0276731	0.646587	up
Pda_00019163	0.0441704	0.95947	up
Pda_00019194	3.13266e-07	-1.27486	down
Pda_00019195	0.00015459	-1.13876	down
Pda_00019199	0.00887326	1.01854	up
Pda_00019225	0.000324732	-0.95367	down
Pda_00019261	0.000574778	-0.921756	down
Pda_00019263	0.0133971	0.889171	up
Pda_00019349	0.0124603	-0.830681	down
Pda_00019352	0.000993222	1.16369	up
Pda_00019400	6.30127e-09	1.78534	up
Pda_00019423	0.00269485	-0.716277	down
Pda_00019489	0.0344396	0.744591	up
Pda_00019502	0.00536882	0.871008	up
Pda_00019521	0.00236249	-1.31841	down
Pda_00019593	0.0177759	0.740181	up
Pda_00019597	0.00119108	-0.736898	down
Pda_00019681	0.00602072	-0.889189	down
Pda_00019723	0.00818631	-0.602489	down
Pda_00019813	5.87216e-05	1.17842	up
Pda_00019816	0.00376043	0.929171	up
Pda_00019817	0.0195669	0.995762	up
Pda_00019820	0.0183502	-0.650463	down
Pda_00019846	0.00588908	-1.16353	down
Pda_00019902	0.0153641	0.731934	up
Pda_00020013	0.00189389	-0.778583	down
Pda_00020038	0.00993607	1.16238	up
Pda_00020044	0.00358552	1.07007	up
Pda_00020080	0.000105988	-1.43425	down
Pda_00020102	0.0249564	0.725459	up
Pda_00020115	0.00434408	-0.801862	down
Pda_00020181	0.00943374	0.983084	up
Pda_00020206	0.0219376	-0.703574	down
Pda_00020234	4.64951e-06	-1.35778	down
Pda_00020271	0.0330845	-0.605569	down
Pda_00020362	0.00418424	0.65466	up
Pda_00020376	8.34447e-07	-1.18193	down
Pda_00020377	3.00325e-11	-2.39145	down
Pda_00020401	1.748e-06	-1.29818	down
Pda_00020406	0.00991762	0.971002	up
Pda_00020439	0.0251531	-0.664083	down
Pda_00020467	0.0109541	0.701445	up
Pda_00020474	0.00358552	-0.598638	down
Pda_00020477	0.0147214	0.953477	up
Pda_00020498	0.00457742	-0.954848	down
Pda_00020503	0.000260236	-1.00394	down
Pda_00020521	0.0121027	-0.661639	down
Pda_00020531	0.0370334	0.718907	up
Pda_00020570	4.40638e-05	1.10419	up
Pda_00020630	0.0127864	1.01767	up
Pda_00020642	0.0029158	-0.962845	down
Pda_00020655	0.00961245	-0.822903	down
Pda_00020656	0.000973013	-1.0018	down
Pda_00020664	0.0174115	-0.643645	down
Pda_00020735	0.00882566	1.05991	up
Pda_00020782	0.00646503	0.607288	up
Pda_00020880	0.0299472	-0.959576	down
Pda_00020913	0.00497719	-0.833877	down
Pda_00020970	0.00511808	-1.0535	down
Pda_00021080	0.0389048	-0.718008	down
Pda_00021116	0.0391875	-0.662513	down
Pda_00021175	0.0161108	0.638277	up
Pda_00021192	0.00120244	0.913471	up
Pda_00021292	0.000101266	0.87084	up
Pda_00021341	9.9497e-10	-1.44584	down
Pda_00021489	0.0146427	0.899062	up
Pda_00021513	0.00166754	-0.937093	down
Pda_00021518	0.0263617	0.911082	up
Pda_00021523	0.000491064	1.13883	up
Pda_00021526	0.016379	-1.07728	down
Pda_00021563	0.0326028	0.59309	up
Pda_00021586	0.00301157	0.949338	up
Pda_00021614	0.032037	0.619739	up
Pda_00021638	4.30498e-15	2.20435	up
Pda_00021648	0.0442629	0.594297	up
Pda_00021700	0.000429479	-0.788383	down
Pda_00021707	0.000723188	-1.23278	down
Pda_00021714	0.00122661	-0.624687	down
Pda_00021749	0.00375151	-0.930914	down
Pda_00021754	0.000228508	-1.01172	down
Pda_00021768	0.0140418	-1.02161	down
Pda_00021792	0.00254959	-0.881821	down
Pda_00021813	0.00772141	-0.899575	down
Pda_00021822	2.59691e-06	0.994624	up
Pda_00021841	7.30454e-05	-0.768852	down
Pda_00021850	9.062e-16	-2.55172	down
Pda_00021852	0.0001829	-1.34014	down
Pda_00021926	2.76417e-09	-1.586	down
Pda_00021936	1.59662e-05	1.07849	up
Pda_00021981	0.0194996	1.06107	up
Pda_00021999	0.0029158	-0.644125	down
Pda_00022003	0.0309437	-0.945892	down
Pda_00022054	0.0471531	-0.639382	down
Pda_00022065	0.00511808	0.938174	up
Pda_00022153	0.0179863	-0.762054	down
Pda_00022162	0.000110741	1.10452	up
Pda_00022258	0.00887326	-0.621522	down
Pda_00022326	0.0246246	-0.883921	down
Pda_00022328	0.0183502	-0.904482	down
Pda_00022344	2.32392e-09	-1.42894	down
Pda_00022359	4.5922e-05	-0.751055	down
Pda_00022372	0.0139725	0.844408	up
Pda_00022384	0.0344396	0.8369	up
Pda_00022386	0.0120324	0.959714	up
Pda_00022389	0.0046344	1.04358	up
Pda_00022492	1.6424e-06	-1.87499	down
Pda_00022536	0.0215172	0.726867	up
Pda_00022560	0.0113169	0.635621	up
Pda_00022588	0.00120244	-1.05654	down
Pda_00022605	0.00810971	0.97114	up
Pda_00022654	0.0423111	-0.788571	down
Pda_00022678	0.00476634	-0.780664	down
Pda_00022724	0.0213265	0.725763	up
Pda_00022728	0.00749337	0.988328	up
Pda_00022729	0.0058544	0.895291	up
Pda_00022732	0.0318856	-0.814421	down
Pda_00022764	0.0203945	-0.588148	down
Pda_00022791	0.000353558	-0.844066	down
Pda_00022806	0.0200382	0.810382	up
Pda_00022811	0.00360503	-0.632553	down
Pda_00022833	0.0429422	0.824137	up
Pda_00022866	0.000182663	-1.23231	down
Pda_00022898	0.0297619	-0.638646	down
Pda_00022938	0.00237367	1.08698	up
Pda_00022987	0.000328659	1.29292	up
Pda_00023021	0.03111	0.587691	up
Pda_00023027	0.044674	0.795617	up
Pda_00023065	9.99623e-05	-0.93415	down
Pda_00023129	0.0160884	-0.733282	down
Pda_00023135	0.00269485	0.8224	up
Pda_00023139	0.000170579	-1.2485	down
Pda_00023214	0.0431843	0.60107	up
Pda_00023223	0.0302895	0.588587	up
Pda_00023268	0.00757778	-0.87738	down
Pda_00023271	0.00773113	0.723452	up
Pda_00023296	0.0029123	1.29593	up
Pda_00023305	9.05399e-05	-1.14177	down
Pda_00023374	6.38329e-05	1.19019	up
Pda_00023388	0.0224751	-0.689825	down
Pda_00023390	2.67461e-05	-1.17993	down
Pda_00023391	4.6893e-12	-1.52709	down
Pda_00023414	0.00551149	0.937803	up
Pda_00023568	0.000429479	1.02549	up
Pda_00023613	0.0255012	0.619919	up
Pda_00023624	0.0401469	0.664458	up
Pda_00023642	6.22254e-09	-1.28483	down
Pda_00023726	0.0212311	-0.641092	down
Pda_00023751	0.000226836	-0.891819	down
Pda_00023764	0.0174804	-1.00859	down
Pda_00023793	0.00183015	-0.716284	down
Pda_00023800	0.0381714	0.844185	up
Pda_00023828	0.0161572	0.717014	up
Pda_00023856	0.000920104	-0.698076	down
Pda_00023894	0.0406971	0.771355	up
Pda_00023906	0.00345661	1.08621	up
Pda_00023907	5.48295e-05	1.04015	up
Pda_00023951	0.0243033	-0.618098	down
Pda_00023958	0.002807	-1.20826	down
Pda_00023974	0.0216724	-0.867602	down
Pda_00024023	0.0114446	0.587937	up
Pda_00024134	1.37175e-05	-0.921614	down
Pda_00024187	0.00036677	0.858919	up
Pda_00024254	0.00607229	0.645053	up
Pda_00024274	0.00511808	-0.669803	down
Pda_00024383	0.000433564	-1.11988	down
Pda_00024412	0.011513	0.777786	up
Pda_00024417	0.00515805	-0.842829	down
Pda_00024431	0.0411925	0.813174	up
Pda_00024477	0.00929294	-0.733562	down
Pda_00024525	0.0469509	0.802994	up
Pda_00024560	0.0060486	-0.690723	down
Pda_00024577	0.000187413	0.796309	up
Pda_00024579	0.00588908	-1.07813	down
Pda_00024630	0.00196695	-1.01231	down
Pda_00024645	0.000361746	1.38614	up
Pda_00024650	1.20019e-07	-1.18087	down
Pda_00024652	8.897e-08	-1.47323	down
Pda_00024669	0.0183502	-0.588108	down
Pda_00024678	0.00255614	-1.27899	down
Pda_00024679	0.00177817	-1.23607	down
Pda_00024680	1.31227e-05	-1.27805	down
Pda_00024698	0.0321039	1.00911	up
Pda_00024699	0.0373554	-0.976354	down
Pda_00024703	0.0337592	0.631957	up
Pda_00024764	0.0193811	0.801873	up
Pda_00024766	0.02152	0.861119	up
Pda_00024767	0.00458041	0.63752	up
Pda_00024778	0.0446661	0.806868	up
Pda_00024799	0.0150353	0.716875	up
Pda_00024850	0.00346324	0.698011	up
Pda_00024875	0.00354304	0.728386	up
Pda_00024933	0.00012427	1.24537	up
Pda_00024934	0.00217113	1.0182	up
Pda_00024960	0.00383827	-0.967449	down
Pda_00024989	0.0009524	1.3451	up
Pda_00025034	0.0433794	0.766967	up
Pda_00025040	0.000293181	-1.4057	down
Pda_00025051	0.0076002	1.08867	up
Pda_00025065	0.00108453	0.749028	up
Pda_00025085	0.0138198	-0.715409	down
Pda_00025099	1.35907e-09	1.37429	up
Pda_00025102	0.00471717	-0.695306	down
Pda_00025108	0.000272135	-1.41379	down
Pda_00025130	1.03533e-05	-0.980215	down
Pda_00025213	0.00286634	-0.945456	down
Pda_00025323	0.00177817	-1.32131	down
Pda_00025357	0.00168745	-0.992067	down
Pda_00025393	0.00241089	1.11319	up
Pda_00025404	0.0121027	-0.611684	down
Pda_00025496	0.0050052	-1.23193	down
Pda_00025499	6.72519e-06	-1.42394	down
Pda_00025500	3.16773e-08	-1.57762	down
Pda_00025510	0.0434368	-0.904695	down
Pda_00025570	0.0131693	-1.12671	down
Pda_00025634	0.0227143	0.690735	up
Pda_00025649	0.0391612	0.69055	up
Pda_00025654	0.00602339	0.916672	up
Pda_00025673	0.0426673	0.585598	up
Pda_00025712	0.000130217	-0.935336	down
Pda_00025784	0.00190965	-0.744963	down
Pda_00025797	0.0329315	0.771192	up
Pda_00025815	0.00929294	-0.824133	down
Pda_00025834	1.51927e-05	1.13091	up
Pda_00025835	0.00383403	0.83002	up
Pda_00025840	0.00637868	0.966556	up
Pda_00025898	0.000148973	-0.661672	down
Pda_00025906	0.00486409	1.03462	up
Pda_00025937	0.00457742	-1.20462	down
Pda_00025973	0.0158382	1.02281	up
Pda_00025998	1.33298e-12	-2.19586	down
Pda_00026013	0.00435587	1.07792	up
Pda_00026033	0.0316664	0.91682	up
Pda_00026051	0.0127864	-1.09538	down
Pda_00026077	0.0381135	-0.682239	down
Pda_00026108	0.00110593	-1.37224	down
Pda_00026148	5.6418e-08	-1.56134	down
Pda_00026163	0.00966807	-0.766283	down
Pda_00026164	8.45296e-05	-0.765009	down
Pda_00026165	0.000233127	-1.26386	down
Pda_00026230	0.0206768	0.810394	up
Pda_00026239	0.000567326	-0.997748	down
Pda_00026241	0.00130306	-0.987748	down
Pda_00026256	0.000503544	1.17422	up
Pda_00026360	2.67769e-06	-0.936348	down
Pda_00026364	0.0119957	-0.604803	down
Pda_00026377	0.0161228	0.621597	up
Pda_00026495	0.0497372	0.66442	up
Pda_00026510	0.0185567	0.937462	up
Pda_00026523	0.000846814	-1.2829	down
Pda_00026525	3.34589e-05	-1.65906	down
Pda_00026545	0.000298164	-0.83868	down
Pda_00026599	0.00188817	-0.840122	down
Pda_00026606	0.000551093	-0.889353	down
Pda_00026621	0.0072117	0.882329	up
Pda_00026653	0.00404566	-0.714595	down
Pda_00026687	0.00608909	0.99576	up
Pda_00026762	0.00397877	-0.892739	down
Pda_00026782	0.043558	0.840066	up
Pda_00026936	0.00198467	-1.26219	down
Pda_00026937	0.0464737	-0.881454	down
Pda_00026939	0.0185567	-0.686236	down
Pda_00026951	0.00131683	-0.69026	down
Pda_00026983	0.00569879	-0.616712	down
Pda_00027008	2.56703e-05	-0.896063	down
Pda_00027041	0.0117365	-0.949437	down
Pda_00027045	1.18344e-08	-1.74913	down
Pda_00027103	0.00426298	-0.903941	down
Pda_00027173	0.00936381	0.765826	up
Pda_00027184	0.00697763	1.1387	up
Pda_00027190	0.004864	1.05188	up
Pda_00027196	0.00464808	-0.979701	down
Pda_00027213	0.00335634	0.736062	up
Pda_00027214	0.0226592	0.669363	up
Pda_00027249	0.017786	-0.641341	down
Pda_00027252	0.00617161	-0.716343	down
Pda_00027253	0.000231269	-0.943846	down
Pda_00027291	0.0212809	-0.961086	down
Pda_00027333	0.0184079	-0.662871	down
Pda_00027366	0.0149377	1.0139	up
Pda_00027442	0.0111359	1.14217	up
Pda_00027521	0.00101888	-1.00157	down
Pda_00027542	0.00321518	0.668711	up
Pda_00027543	0.000605599	0.79655	up
Pda_00027615	0.000256786	-0.748559	down
Pda_00027730	1.08123e-05	-0.972974	down
Pda_00027742	2.10424e-08	-1.37935	down
Pda_00027748	0.024872	-0.678722	down
Pda_00027821	0.000690532	0.677539	up
Pda_00027854	0.0089641	0.935844	up
Pda_00027866	0.0163821	-0.651856	down
Pda_00027902	0.0025973	-0.893033	down
Pda_00027916	7.51669e-05	-0.909478	down
Pda_00027995	0.000213079	-1.28958	down
Pda_00028003	0.012141	-0.706097	down
Pda_00028011	0.000757681	-1.43087	down
Pda_00028049	0.000543044	0.935686	up
Pda_00028050	0.00271915	0.931762	up
Pda_00028052	0.000840667	0.825089	up
Pda_00028070	5.27775e-05	0.847335	up
Pda_00028082	0.00383403	-0.740981	down
Pda_00028090	0.00692055	1.03722	up
Pda_00028110	0.00177436	-1.34097	down
Pda_00028118	0.0303963	0.797336	up
Pda_00028161	0.0499509	0.866475	up
Pda_00028210	1.33431e-10	-1.99037	down
Pda_00028211	6.99618e-15	-2.31514	down
Pda_00028212	6.43022e-09	-1.99115	down
Pda_00028315	6.72519e-06	-1.49106	down
Pda_00028386	0.0475628	-0.78819	down
Pda_00028396	0.000328659	-0.88994	down
Pda_00028402	5.02956e-05	-1.17229	down
Pda_00028432	3.15531e-06	-1.14631	down
Pda_00028462	9.58503e-06	-0.982677	down
Pda_00028474	0.00141844	-0.678591	down
Pda_00028488	0.000134966	0.678365	up
Pda_00028513	0.0122147	0.59439	up
Pda_00028529	0.0253815	0.914429	up
Pda_00028566	0.0119939	-0.706916	down
Pda_00028607	2.2537e-06	-1.55962	down
Pda_00028608	0.00607229	-1.17194	down
Pda_00028619	0.00623152	0.670287	up
Pda_00028667	0.0016144	0.930729	up
Pda_00028674	0.00011129	-1.0165	down
Pda_00028676	0.0017722	-0.786127	down
Pda_00028677	0.0324002	0.742669	up
Pda_00028736	0.00416847	0.679835	up
Pda_00028778	0.00929294	-0.850719	down
Pda_00028787	0.0408332	0.705024	up
Pda_00028899	8.15774e-12	-1.66774	down
Pda_00028919	4.23129e-06	-0.935391	down
Pda_00028964	0.000592377	0.999126	up
Pda_00029002	0.0089457	0.66498	up
Pda_00029040	0.000438175	0.776559	up
Pda_00029096	0.000124306	1.18871	up
Pda_00029131	0.00549303	0.95606	up
Pda_00029179	0.0488103	-0.745533	down
Pda_00029203	0.00486409	0.619035	up
Pda_00029261	0.00994685	-0.615023	down
Pda_00029272	0.0204233	0.948578	up
Pda_00029432	7.8794e-05	-0.963362	down
Pda_00029481	0.00359653	1.22337	up
Pda_00029519	0.00626632	-0.744207	down
Pda_00029541	0.0386138	-0.591906	down
Pda_00029556	0.0161572	-0.911603	down
Pda_00029638	0.00960812	0.964073	up
Pda_00029687	0.00114494	-1.26802	down
Pda_00029748	0.0160369	1.10745	up
Pda_00029916	0.000212009	-0.784502	down
Pda_00029944	0.0136244	-0.64774	down
Pda_00029992	0.00023469	-0.761004	down
Pda_00030092	0.0406437	0.635244	up
Pda_00030113	0.00345259	-1.21557	down
Pda_00030114	0.00831121	-0.655766	down
Pda_00030125	0.0185567	0.707439	up
Pda_00030149	0.00687463	-0.666241	down
Pda_00030169	0.0258711	0.769601	up
Pda_00030195	0.0268297	0.982073	up
Pda_00030196	0.02181	-0.6898	down
Pda_00030224	1.06577e-12	-1.62105	down
Pda_00030229	0.00740416	-0.641079	down
Pda_00030275	0.0162737	0.63669	up
Pda_00030301	0.00110229	-0.770737	down
Pda_00030344	0.000972039	-1.3584	down
Pda_00030368	0.00197958	-0.877443	down
Pda_00030380	0.0408885	0.794519	up
Pda_00030406	0.0361975	-0.632903	down
Pda_00030471	0.00624582	1.1732	up
Pda_00030543	0.000280489	0.723591	up
Pda_00030547	8.17142e-06	1.44136	up
Pda_00030560	0.00511808	-0.823008	down
Pda_00030641	0.00607229	-1.01013	down
Pda_00030763	0.000466595	0.975793	up
Pda_00030798	0.0223613	0.698506	up
Pda_00030981	0.0312639	0.679443	up
Pda_00031005	0.00729767	0.622406	up
Pda_00031006	0.0493486	0.837696	up
Pda_00031007	0.0253419	0.948461	up
Pda_00031022	0.000106798	-1.53998	down
Pda_00031097	0.000348108	1.04427	up
Pda_00031143	0.00123205	-1.06133	down
Pda_00031147	0.0308269	-0.71667	down
Pda_00031155	7.26399e-05	-1.18798	down
Pda_00031207	0.00288774	0.709714	up
Pda_00031267	0.000234308	-0.862697	down
Pda_00031275	0.00664518	0.828868	up
Pda_00031279	0.00220869	1.20212	up
Pda_00031305	0.00086578	1.23195	up
Pda_00031326	0.000297567	-0.933536	down
Pda_00031372	0.000136899	-0.912817	down
Pda_00031408	0.00459272	0.584996	up
Pda_00031411	0.0248912	0.703947	up
Pda_00031421	0.00805187	1.16536	up
Pda_00031431	0.00961245	1.16699	up
Pda_00031443	0.00668135	-1.17643	down
Pda_00031448	0.0316657	-0.780595	down
Pda_00031504	1.19807e-05	1.33357	up
Pda_00031524	0.00313992	0.627209	up
Pda_00031631	0.004864	0.784964	up
Pda_00031659	0.0152502	0.999275	up
Pda_00031660	0.000288578	0.951383	up
Pda_00031666	0.0271027	0.829656	up
Pda_00031706	0.000671135	1.0964	up
Pda_00031730	0.00994685	0.667644	up
Pda_00031733	0.0428791	-0.60783	down
Pda_00031770	0.0434513	0.727991	up
Pda_00031852	5.70576e-08	-1.18692	down
Pda_00031888	0.000787789	1.21052	up
Pda_00031919	0.0367096	0.818611	up
Pda_00031921	2.59691e-06	1.60694	up
Pda_00031937	0.0154796	0.924881	up
Pda_00031983	0.000467868	-0.62655	down
Pda_00031993	6.72572e-05	-0.851688	down
Pda_00032028	0.0227731	-0.666185	down
Pda_00032058	0.0089641	0.601665	up
Pda_00032122	0.000430151	0.911202	up
Pda_00032210	0.035414	0.962356	up
Pda_00032222	1.07384e-09	-1.31239	down
Pda_00032226	0.0194996	0.804036	up
Pda_00032255	6.09966e-05	1.05114	up
Pda_00032259	0.0122043	0.880738	up
Pda_00032271	0.000989435	-0.703623	down
Pda_00032275	0.0130579	1.11935	up
Pda_00032286	0.00136312	-1.08502	down
Pda_00032319	9.55193e-06	0.923234	up
Pda_00032372	0.0299004	-0.615855	down
Pda_00032474	0.000182663	1.03756	up
Pda_00032487	0.000131877	0.836826	up
Pda_00032558	0.0360963	-0.963013	down
Pda_00032559	1.17639e-07	-0.929592	down
Pda_00032560	1.64896e-11	-1.18223	down
Pda_00032561	3.87987e-06	-0.819403	down
Pda_00032563	0.0381273	-0.620453	down
Pda_00032576	0.000472565	-0.841323	down
Pda_00032627	0.000272135	-0.890743	down
Pda_00032637	0.04905	0.719067	up
Pda_00032699	9.4134e-12	-2.41392	down
Pda_00032760	8.6894e-07	-1.18937	down
Pda_00032762	0.000542719	-1.42942	down
Pda_00032767	0.00049329	-1.29816	down
Pda_00032794	0.00023823	1.19962	up
Pda_00032838	5.56334e-06	-1.1906	down
Pda_00032964	0.00555573	0.798164	up
Pda_00032971	0.0119939	0.821922	up
Pda_00032992	0.019666	-0.757737	down
Pda_00033010	0.00232828	-1.08109	down
Pda_00033023	0.0228485	0.863114	up
Pda_00033057	0.000140323	-1.18519	down
Pda_00033145	0.0122147	0.666732	up
Pda_00033188	0.00321518	-1.10634	down
Pda_00033189	1.77631e-05	-1.52807	down
Pda_00033192	0.0153995	-1.00265	down
Pda_00033205	2.00588e-08	-1.39585	down
Pda_00033215	0.0495805	0.79883	up
Pda_00033259	0.0384579	0.586443	up
Pda_00033266	0.00884347	-0.607544	down
Pda_00033500	0.0465127	0.649038	up
Pda_00033542	0.0299314	-0.598434	down
Pda_00033581	0.00141844	0.927612	up
Pda_00033586	0.000620415	-1.38993	down
Pda_00033613	0.00126963	-1.19687	down
Pda_00033616	0.0400977	0.780117	up
Pda_00033697	0.0111583	-1.08498	down
Pda_00033721	0.00193089	0.688977	up
Pda_00033749	0.0143758	-1.01683	down
Pda_00033777	0.027231	-0.811594	down
Pda_00033837	0.0393354	0.619838	up
Pda_00033856	0.000316848	1.48837	up
Pda_00033857	0.0149377	1.01559	up
Pda_00033911	0.00321518	1.1211	up
Pda_00034021	6.72519e-06	-1.56897	down
Pda_00034023	3.4621e-08	-1.65002	down
Pda_00034049	0.0174804	0.789632	up
Pda_00034094	0.00358552	1.12482	up
Pda_00034100	0.000208579	0.805524	up
Pda_00034105	0.019846	-0.728918	down
Pda_00034128	0.00058287	-1.27351	down
Pda_00034144	0.00408759	-0.639368	down
Pda_00034199	0.00184276	-1.23736	down
Pda_00034203	0.0441704	0.975764	up
Pda_00034219	1.06577e-12	-1.47421	down
Pda_00034278	0.0270631	-0.826931	down
Pda_00034291	0.0007484	-1.17245	down
Pda_00034393	0.000136899	-1.19584	down
Pda_00034431	0.00120724	-0.763611	down
Pda_00034448	0.00701562	-0.92618	down
Pda_00034477	0.00778249	0.636477	up
Pda_00034482	3.05989e-08	-1.42253	down
Pda_00034545	0.0257692	-0.808036	down
Pda_00034549	0.0389048	-0.774252	down
Pda_00034557	2.43643e-08	-1.29371	down
Pda_00034558	0.019938	-0.970151	down
Pda_00034561	0.00049835	-0.972053	down
Pda_00034562	0.000489136	-0.987816	down
Pda_00034563	0.00163065	-1.03073	down
Pda_00034564	1.9058e-06	-1.29279	down
Pda_00034565	0.000981826	-1.08512	down
Pda_00034566	0.0483099	-0.796371	down
Pda_00034570	6.16344e-09	-1.28656	down
Pda_00034572	1.51791e-06	-1.10667	down
Pda_00034573	7.9016e-09	-1.5811	down
Pda_00034574	8.40269e-09	-1.66083	down
Pda_00034581	0.00883009	-1.12827	down
Pda_00034582	6.89926e-15	-1.93759	down
Pda_00034583	2.88117e-15	-1.79693	down
Pda_00034584	4.36506e-05	-1.26776	down
Pda_00034585	0.002834	-1.07189	down
Pda_00034590	0.00651755	-1.10903	down
Pda_00034591	0.0463453	-0.955043	down
Pda_00034595	0.0166686	-1.04781	down
Pda_00034599	0.0403453	-0.690242	down
Pda_00034600	0.030169	-0.740831	down
Pda_00034618	0.000831582	-0.971527	down
Pda_00034625	0.00376871	-1.11766	down
Pda_00034626	0.00236016	-1.23055	down
Pda_00034627	0.000345645	-1.40859	down
Pda_00034628	0.000138857	-1.42793	down
Pda_00034629	9.70924e-07	-1.42699	down
Pda_00034635	1.92179e-05	-1.14147	down
Pda_00034639	0.00644168	-0.860776	down
Pda_00034748	0.0113179	1.13488	up
Pda_00034750	0.000339277	-0.971965	down
Pda_00034776	0.00180447	1.1603	up
Pda_00034796	0.00850769	0.740641	up
Pda_00034828	0.000690406	0.691128	up
Pda_00034845	1.64896e-11	-2.05748	down
Pda_00034849	6.07044e-06	-1.66091	down
Pda_00034922	0.000724595	-0.897376	down
Pda_00034936	8.64729e-06	0.928932	up
Pda_00034968	0.0161228	0.636882	up
Pda_00034969	0.0114421	0.690191	up
Pda_00035009	0.0473172	0.701154	up
Pda_00035020	0.00800185	0.691774	up
Pda_00035049	0.00960812	0.927514	up
Pda_00035056	0.00181736	1.14115	up
Pda_00035083	0.00668768	1.08248	up
Pda_00035110	0.00366643	0.987184	up
Pda_00035137	0.000213079	-0.859842	down
Pda_00035182	0.0129013	-0.62325	down
Pda_00035198	0.00120724	0.846915	up
Pda_00035215	0.00979851	1.15204	up
Pda_00035218	0.0421852	0.666378	up
Pda_00035363	0.000449923	0.748018	up
Pda_00035420	0.000229574	-1.0198	down
Pda_00035565	0.00279039	-0.995271	down
Pda_00035600	0.0445599	-0.919302	down
Pda_00035626	4.17411e-05	-1.49428	down
Pda_00035653	0.0281751	-0.794446	down
Pda_00035722	0.000348972	-1.27753	down
Pda_00035733	0.00313028	-0.754438	down
Pda_00035747	0.00944141	0.935779	up
Pda_00035751	0.000542042	-0.882721	down
Pda_00035770	0.00186672	-0.814086	down
Pda_00035840	0.00608909	-0.780098	down
Pda_00035879	9.77649e-05	-0.785256	down
Pda_00035908	0.0046344	0.717629	up
Pda_00035997	0.0206986	0.746613	up
Pda_00036049	0.0127597	-0.975701	down
Pda_00036206	0.00675396	-0.680838	down
Pda_00036281	2.31844e-08	-1.60105	down
Pda_00036282	2.1577e-16	-2.03998	down
Pda_00036296	0.00151599	-1.02113	down
Pda_00036304	1.37886e-17	-1.85491	down
Pda_00036310	0.00231233	1.14917	up
Pda_00036334	4.43682e-05	1.13931	up
Pda_00036361	0.0280503	-0.907505	down
Pda_00036394	0.00185319	-1.12647	down
Pda_00036402	0.0385082	0.651974	up
Pda_00036424	0.0182727	1.09506	up
Pda_00036462	0.0426673	0.881947	up
Pda_00036465	0.0384406	0.889945	up
Pda_00036507	0.0219697	-0.800794	down
Pda_00036558	0.0411925	-0.758971	down
Pda_00036600	0.0299004	-0.678721	down
Pda_00036675	9.88734e-06	0.808096	up
Pda_00036684	3.44068e-06	-1.1527	down
Pda_00036764	0.000811011	-0.869715	down
Pda_00036788	0.00608551	-0.981016	down
Pda_00036855	1.90282e-08	-1.20903	down
Pda_00036948	0.00608909	1.08572	up
Pda_00036954	0.0343175	0.785867	up
Pda_00036961	0.0391029	-0.908611	down
Pda_00036994	0.00651755	0.9626	up
Pda_00037005	0.00157839	1.09865	up
Pda_00037055	0.0137414	-1.1289	down
Pda_00037059	0.0168295	0.800975	up
Pda_00037066	0.00128259	1.16736	up
Pda_00037067	0.0212809	0.984198	up
Pda_00037069	0.0200368	0.938548	up
Pda_00037077	0.00741445	0.893722	up
Pda_00037104	5.58324e-05	-1.53594	down
Pda_00037115	0.00983189	-0.97045	down
Pda_00037144	0.0421779	-0.826339	down
Pda_00037191	9.06145e-06	-1.05225	down
Pda_00037217	0.0166686	1.04387	up
Pda_00037224	0.0175063	0.787992	up
Pda_00037227	0.016926	0.919817	up
Pda_00037266	0.0137414	0.86044	up
Pda_00037277	0.0330788	0.722843	up
Pda_00037297	0.00120724	0.999355	up
Pda_00037318	0.00291342	-0.590949	down
Pda_00037383	0.00185298	0.670076	up
Pda_00037420	1.32299e-09	-1.40349	down
Pda_00037484	0.0439707	0.744892	up
Pda_00037495	0.000257051	-1.09544	down
Pda_00037519	8.6894e-07	-1.17083	down
Pda_00037547	0.00650113	-0.616762	down
Pda_00037553	0.00269485	1.03703	up
Pda_00037560	0.0180345	1.02112	up
Pda_00037562	0.0444169	-0.767817	down
Pda_00037582	2.16746e-05	1.1279	up
Pda_00037624	0.0299472	0.58533	up
Pda_00037701	0.00689898	-0.976814	down
Pda_00037703	1.93176e-06	-1.64556	down
Pda_00037817	0.0192375	0.608434	up
Pda_00037919	0.0454258	-0.916782	down
Pda_00037955	0.0286842	0.715823	up
Pda_00037989	0.0141666	-0.8058	down
Pda_00038001	0.0142814	-0.862558	down
Pda_00038011	0.0485211	0.732619	up
Pda_00038023	0.00295435	0.593811	up
Pda_00038132	0.0384406	0.720387	up
Pda_00038214	0.0347955	0.880967	up
Pda_00038216	0.000161941	-1.05209	down
Pda_00038256	6.4514e-05	1.14844	up
Pda_00038281	0.00274453	0.741598	up
Pda_00038287	6.9755e-17	-2.77167	down
Pda_00038350	0.0334712	0.992103	up
Pda_00038356	0.000131313	-1.16017	down
Pda_00038358	0.00294627	1.26078	up
Pda_00038370	0.0111359	-1.15456	down
Pda_00038419	0.0300252	0.590853	up
Pda_00038452	0.00015459	0.867744	up
Pda_00038604	4.3119e-06	-1.43326	down
Pda_00038622	0.00269485	-0.954527	down
Pda_00038656	0.00107368	-0.926622	down
Pda_00038666	1.95344e-09	1.81276	up
Pda_00038750	0.035399	0.639342	up
Pda_00038777	2.6077e-13	-2.15699	down
Pda_00038802	0.0333629	-0.698806	down
Pda_00038805	0.0197762	-0.712076	down
Pda_00038887	0.0340892	0.823716	up
Pda_00038915	0.0120098	-0.866132	down
Pda_00038935	2.2537e-06	-0.937705	down
Pda_00039001	0.00312346	-0.973292	down
Pda_00039084	4.65554e-07	-1.5058	down
Pda_00039119	0.000708889	1.01345	up
Pda_00039130	0.0302654	0.604863	up
Pda_00039285	0.0334712	0.757067	up
Pda_00039302	0.00502038	0.807241	up
Pda_00039365	0.0198933	-0.606557	down
Pda_00039367	0.0307991	-0.991316	down
Pda_00039372	0.00110229	-1.06037	down
Pda_00039555	1.748e-06	0.919642	up
Pda_00039556	0.0132722	0.690227	up
Pda_00039562	0.00697756	-0.869152	down
Pda_00039640	0.00961245	-1.0956	down
Pda_00039700	0.00206455	-0.810827	down
Pda_00039701	0.000121857	-0.834997	down
Pda_00039739	0.00976123	-1.10735	down
Pda_00039838	0.0418067	0.783019	up
Pda_00039844	0.0294857	-0.738693	down
Pda_00039845	9.88734e-06	-1.27186	down
Pda_00039975	0.0181371	0.967212	up
Pda_00040142	0.0115683	-0.670688	down
Pda_00040334	0.0246643	-0.973729	down
Pda_00040399	0.0162758	-0.983353	down
Pda_00040534	0.0493946	0.659905	up
Pda_00040579	0.00158315	-0.898755	down
Pda_00040662	0.00213323	0.906052	up
Pda_00040671	0.00967202	-0.879466	down
Pda_00040672	7.63094e-06	-1.685	down
Pda_00040700	0.00095264	1.06362	up
Pda_00040812	0.00154234	1.15435	up
Pda_00040813	0.00842794	-0.627139	down
Pda_00040845	8.62119e-05	-1.30843	down
Pda_00040846	4.0136e-07	-0.847093	down
Pda_00040902	0.00558174	-0.802704	down
Pda_00040993	0.000759332	1.04262	up
Pda_00040994	0.000257394	0.825405	up
Pda_00041047	0.000472565	-0.968286	down
Pda_00041078	0.00650452	0.88346	up
Pda_00041112	0.00107344	0.977008	up
Pda_00041113	0.0368911	-0.804954	down
Pda_00041148	1.87902e-17	-1.60073	down
Pda_00041182	0.0265605	0.686553	up
Pda_00041190	0.000826039	1.37801	up
Pda_00041206	0.0153995	0.732974	up
Pda_00041237	1.32962e-07	-1.06446	down
Pda_00041328	0.00779772	0.713754	up
Pda_00041334	0.0460183	-0.809677	down
Pda_00041369	8.53791e-05	-0.783338	down
Pda_00041396	0.0280239	0.905352	up
Pda_00041421	0.000168712	1.17812	up
Pda_00041422	0.0111183	0.740804	up
Pda_00041447	0.000527219	0.826756	up
Pda_00041462	0.000188689	-0.941439	down
Pda_00041510	8.6894e-07	-1.02298	down
Pda_00041518	8.0212e-06	0.855404	up
Pda_00041521	0.0145204	0.786464	up
Pda_00041582	0.0228485	0.962374	up
Pda_00041621	5.02956e-05	1.60199	up
Pda_00041622	6.55895e-06	1.73438	up
Pda_00041644	0.0388749	-0.775215	down
Pda_00041663	0.00700828	1.0834	up
Pda_00041772	0.00086578	-0.732599	down
Pda_00041798	4.6893e-12	2.58488	up
Pda_00041799	0.0326208	0.96764	up
Pda_00041813	0.00167404	1.34575	up
Pda_00041835	0.000664802	-1.16349	down
Pda_00041854	0.00834611	1.09392	up
Pda_00041886	0.0343175	-0.938115	down
Pda_00041981	1.06239e-05	-1.15382	down
Populus_davidiana_newGene_1004	0.0461979	-0.64182	down
Populus_davidiana_newGene_1312	0.0153625	-0.768478	down
Populus_davidiana_newGene_1383	0.0153625	-1.09502	down
Populus_davidiana_newGene_1424	3.5388e-06	1.3548	up
Populus_davidiana_newGene_1767	0.00572167	-0.856955	down
Populus_davidiana_newGene_180	0.029003	-0.994037	down
Populus_davidiana_newGene_1879	0.032652	0.909163	up
Populus_davidiana_newGene_1920	0.00255614	0.950431	up
Populus_davidiana_newGene_2201	4.43792e-05	-1.56137	down
Populus_davidiana_newGene_2402	0.00806768	-0.888461	down
Populus_davidiana_newGene_2415	0.0301859	-0.888613	down
Populus_davidiana_newGene_2462	0.00964303	-0.923752	down
Populus_davidiana_newGene_2486	0.0091308	0.831531	up
Populus_davidiana_newGene_2532	0.00274392	-1.20111	down
Populus_davidiana_newGene_2533	0.000141535	-1.05873	down
Populus_davidiana_newGene_2554	0.00958784	0.954329	up
Populus_davidiana_newGene_2563	0.00688391	0.991034	up
Populus_davidiana_newGene_302	3.99562e-05	-1.52733	down
Populus_davidiana_newGene_616	0.00158315	-0.701739	down
Populus_davidiana_newGene_797	0.035399	-0.742771	down
Populus_davidiana_newGene_893	0.0431237	-0.652442	down
Populus_davidiana_newGene_924	0.000846814	-1.31315	down

## Sheet: DEGs for 24h
Table S3. The differentially expressed genes under drought stress.
#ID	FDR	log2FC	regulated
Pda_00000069	8.08042e-06	-1.68647	down
Pda_00000070	2.69869e-10	-2.11956	down
Pda_00000075	0.0417916	0.670273	up
Pda_00000099	0.0359639	0.632877	up
Pda_00000164	0.00790993	-0.74707	down
Pda_00000176	0.00287362	-1.01616	down
Pda_00000188	0.000236857	-1.19103	down
Pda_00000196	0.0125918	-0.803489	down
Pda_00000228	0.0322996	0.8195	up
Pda_00000235	0.0020811	-0.68633	down
Pda_00000277	1.45448e-08	-1.0291	down
Pda_00000290	0.0159411	-0.771068	down
Pda_00000292	0.00204465	0.634413	up
Pda_00000316	4.59527e-10	1.06493	up
Pda_00000321	0.00926201	-0.908964	down
Pda_00000322	6.97565e-05	-1.01105	down
Pda_00000370	0.00838322	1.07235	up
Pda_00000412	0.0190293	0.692254	up
Pda_00000427	0.0146479	-0.659189	down
Pda_00000478	0.0113215	-0.76448	down
Pda_00000548	0.000795005	-0.883158	down
Pda_00000550	0.00102636	-0.752755	down
Pda_00000584	0.00452083	-0.936208	down
Pda_00000605	4.84321e-07	-1.19118	down
Pda_00000634	1.3997e-06	-1.12487	down
Pda_00000638	0.0418795	-0.783388	down
Pda_00000650	0.0278566	-0.743181	down
Pda_00000684	0.00366097	1.08208	up
Pda_00000722	0.0393753	-0.822169	down
Pda_00000750	0.0130388	-0.9133	down
Pda_00000927	0.0393753	0.755115	up
Pda_00000962	0.00897639	0.624355	up
Pda_00001117	4.83976e-06	-1.65369	down
Pda_00001118	1.17112e-07	-1.08548	down
Pda_00001149	0.0380877	-0.67559	down
Pda_00001166	0.00669042	0.695616	up
Pda_00001257	0.00480655	0.599646	up
Pda_00001261	1.63135e-05	-1.14355	down
Pda_00001263	3.56568e-23	-2.10467	down
Pda_00001268	0.0142233	-0.794256	down
Pda_00001273	0.0241207	-0.749941	down
Pda_00001300	0.0294468	0.712129	up
Pda_00001306	0.000125872	-0.820054	down
Pda_00001353	0.00377537	-0.97749	down
Pda_00001361	1.25298e-06	-0.842274	down
Pda_00001383	0.0199082	0.761151	up
Pda_00001430	0.00376937	0.810567	up
Pda_00001482	8.53339e-05	-0.791713	down
Pda_00001484	1.99806e-09	-1.33833	down
Pda_00001535	0.0465283	-0.739397	down
Pda_00001746	0.000292828	-0.957362	down
Pda_00001754	0.0062751	0.697658	up
Pda_00001773	0.000191157	-1.1091	down
Pda_00001823	0.000452654	0.745805	up
Pda_00001835	4.18768e-06	-1.13699	down
Pda_00001862	0.000860187	-0.795392	down
Pda_00001867	0.00440055	0.744204	up
Pda_00001868	6.24621e-07	1.62289	up
Pda_00001898	0.00593615	0.754611	up
Pda_00001934	5.18941e-05	-0.873644	down
Pda_00002023	0.00688606	-0.84836	down
Pda_00002040	2.63224e-05	1.55652	up
Pda_00002052	2.89436e-09	0.968697	up
Pda_00002062	0.0484984	-0.933827	down
Pda_00002081	0.00162737	1.15522	up
Pda_00002111	0.0244546	0.740961	up
Pda_00002157	0.00137708	-0.797654	down
Pda_00002161	0.00461069	0.59771	up
Pda_00002162	0.00778541	0.986614	up
Pda_00002168	0.000513585	-1.39886	down
Pda_00002289	0.0270627	0.923047	up
Pda_00002312	0.0159411	0.660951	up
Pda_00002364	0.02211	0.828541	up
Pda_00002371	5.57588e-08	-1.01901	down
Pda_00002400	0.0318534	-0.749907	down
Pda_00002424	1.67683e-05	-1.21819	down
Pda_00002481	0.00905672	0.791665	up
Pda_00002499	0.0163576	-0.812688	down
Pda_00002500	0.0398303	0.652115	up
Pda_00002524	0.0327717	0.656434	up
Pda_00002530	0.0144653	1.07929	up
Pda_00002580	0.00912485	-0.734528	down
Pda_00002581	1.40108e-05	-0.971435	down
Pda_00002585	0.00287735	0.86847	up
Pda_00002598	0.0125918	-0.603319	down
Pda_00002616	0.0142865	-0.764642	down
Pda_00002617	0.0451325	-0.594138	down
Pda_00002868	0.0141508	0.645189	up
Pda_00002883	0.0175658	0.888841	up
Pda_00002887	0.0443904	0.900788	up
Pda_00002959	0.0178397	-0.617904	down
Pda_00002987	0.0428432	-0.828401	down
Pda_00002988	0.0153814	-0.684012	down
Pda_00003000	6.35569e-07	-0.775724	down
Pda_00003091	4.32668e-07	-1.396	down
Pda_00003195	0.000376972	-1.14756	down
Pda_00003226	2.3503e-09	-1.73584	down
Pda_00003372	6.25479e-07	-0.972756	down
Pda_00003411	0.0196134	0.652223	up
Pda_00003413	0.0397736	0.697757	up
Pda_00003416	0.00847975	0.780315	up
Pda_00003426	0.000552284	1.32921	up
Pda_00003462	0.0233507	0.966104	up
Pda_00003507	0.0351873	-0.838191	down
Pda_00003515	0.044851	-0.698224	down
Pda_00003550	0.0254708	0.765587	up
Pda_00003606	0.00429244	-0.72707	down
Pda_00003668	0.026531	0.593655	up
Pda_00003685	0.0248345	-0.65017	down
Pda_00003717	9.85975e-08	-1.05184	down
Pda_00003721	0.00912485	-0.595829	down
Pda_00003887	0.00014643	-0.895521	down
Pda_00003940	0.000119126	-0.899895	down
Pda_00003942	0.00297928	-0.754047	down
Pda_00003951	0.0457853	-0.788361	down
Pda_00003956	0.0026614	-0.676392	down
Pda_00003967	0.00185884	-0.891819	down
Pda_00004179	0.000878814	-0.795058	down
Pda_00004232	0.001169	-0.725884	down
Pda_00004264	0.0146135	0.633724	up
Pda_00004276	0.023517	-0.905673	down
Pda_00004277	3.5549e-07	-1.289	down
Pda_00004307	2.47156e-05	-1.39152	down
Pda_00004368	0.0154024	0.586764	up
Pda_00004405	0.0499249	-0.910676	down
Pda_00004414	0.00732362	-0.620387	down
Pda_00004436	0.00276089	0.870602	up
Pda_00004556	0.00558511	0.742072	up
Pda_00004575	0.00363189	1.21481	up
Pda_00004591	0.000646367	-1.22387	down
Pda_00004597	5.57588e-08	-1.11116	down
Pda_00004616	1.4817e-05	-1.22716	down
Pda_00004634	9.78006e-06	-0.716383	down
Pda_00004643	1.95156e-09	-0.998057	down
Pda_00004691	3.50421e-08	-1.46861	down
Pda_00004693	0.00984821	0.666409	up
Pda_00004696	0.0398303	-0.630914	down
Pda_00004729	0.00122998	0.88053	up
Pda_00004745	0.0153843	0.873205	up
Pda_00004746	0.0139415	0.705179	up
Pda_00004754	0.0202909	0.889597	up
Pda_00004755	7.5211e-05	-0.703398	down
Pda_00004879	0.00729255	-0.982664	down
Pda_00004942	3.02904e-10	-1.3094	down
Pda_00004955	0.0123847	-1.11639	down
Pda_00004992	0.0063022	-0.967677	down
Pda_00005070	0.0225096	-0.941648	down
Pda_00005115	0.0178397	-0.683572	down
Pda_00005195	0.048587	0.648302	up
Pda_00005399	0.00627413	0.639919	up
Pda_00005476	0.0225004	-0.598231	down
Pda_00005507	0.0231	0.599868	up
Pda_00005527	0.00119834	0.618932	up
Pda_00005535	0.00480655	0.692046	up
Pda_00005543	7.46634e-05	-0.646972	down
Pda_00005664	2.03568e-05	-0.737391	down
Pda_00005694	0.000117799	-1.25939	down
Pda_00005695	0.0408838	-0.613425	down
Pda_00005718	0.000851158	0.719259	up
Pda_00005757	0.00196239	-0.668467	down
Pda_00005815	0.00725578	0.733613	up
Pda_00005846	0.011752	-0.805154	down
Pda_00005880	0.0125406	-0.616499	down
Pda_00005888	0.00659189	-0.727519	down
Pda_00005939	0.00567503	0.862679	up
Pda_00006047	0.0188365	-0.674401	down
Pda_00006106	0.0198264	0.641206	up
Pda_00006120	0.00798448	-0.984603	down
Pda_00006124	1.54745e-08	-1.29774	down
Pda_00006181	0.00276113	1.00788	up
Pda_00006274	4.64331e-05	-1.14132	down
Pda_00006281	0.0249433	-0.788755	down
Pda_00006327	0.00179147	0.823008	up
Pda_00006330	0.000430517	-0.61376	down
Pda_00006373	2.14527e-05	1.30041	up
Pda_00006430	0.000536118	-0.602583	down
Pda_00006439	0.000687658	-0.868711	down
Pda_00006545	0.0180302	0.917877	up
Pda_00006554	0.00488115	0.946815	up
Pda_00006618	0.00789076	0.808425	up
Pda_00006622	0.00156441	-0.667807	down
Pda_00006679	0.044862	0.696117	up
Pda_00006777	4.17e-05	-0.620772	down
Pda_00006791	0.000313145	-0.957463	down
Pda_00006794	0.00118988	1.04253	up
Pda_00006809	0.00153422	-0.979956	down
Pda_00006818	0.00593615	-0.639119	down
Pda_00006850	0.0310963	0.793668	up
Pda_00006912	0.000389267	1.25666	up
Pda_00006974	0.00730058	0.832819	up
Pda_00006978	3.08945e-06	-0.923359	down
Pda_00007038	2.15162e-07	-1.06297	down
Pda_00007058	0.00567503	0.61586	up
Pda_00007065	0.0193041	-0.609325	down
Pda_00007086	0.00123444	0.792144	up
Pda_00007224	0.0338283	0.92145	up
Pda_00007272	0.00740409	-1.11064	down
Pda_00007273	0.0172895	-0.607809	down
Pda_00007299	4.18485e-05	-0.871121	down
Pda_00007381	0.033736	0.848526	up
Pda_00007391	0.0476848	-0.586184	down
Pda_00007431	0.0326269	0.865202	up
Pda_00007447	0.0131354	0.915928	up
Pda_00007465	4.59457e-06	-1.09383	down
Pda_00007483	4.75909e-05	-1.21428	down
Pda_00007662	0.00161439	0.757303	up
Pda_00007699	0.0162143	-0.686571	down
Pda_00007727	0.000217395	0.762809	up
Pda_00007760	4.20815e-08	1.06638	up
Pda_00007761	0.0495974	0.700543	up
Pda_00007766	0.0020811	0.687002	up
Pda_00007771	0.0399453	0.797781	up
Pda_00007848	0.0465238	0.84039	up
Pda_00007872	0.000369929	-0.602249	down
Pda_00007910	0.010122	-0.888324	down
Pda_00007949	0.0290572	0.67603	up
Pda_00007952	0.00127754	-1.28097	down
Pda_00007953	0.0150736	-0.980127	down
Pda_00008006	0.00123191	-0.626124	down
Pda_00008028	0.0398865	-0.610731	down
Pda_00008062	0.0351271	-0.676584	down
Pda_00008063	0.029145	0.61894	up
Pda_00008101	0.0449879	-0.857319	down
Pda_00008118	3.15127e-08	1.13053	up
Pda_00008179	0.000303174	-0.658135	down
Pda_00008181	0.00244082	0.820597	up
Pda_00008193	0.001685	-0.736279	down
Pda_00008217	0.00357525	0.690061	up
Pda_00008274	0.000734735	-0.990588	down
Pda_00008277	0.0069983	0.679637	up
Pda_00008321	0.000430517	-0.609555	down
Pda_00008351	0.00664723	-0.668353	down
Pda_00008432	0.000441408	-0.590827	down
Pda_00008470	0.00244082	-0.762704	down
Pda_00008481	0.0015882	1.25347	up
Pda_00008532	8.50625e-11	-2.04221	down
Pda_00008588	3.16602e-08	-1.86389	down
Pda_00008654	0.00720364	-1.11135	down
Pda_00008662	0.00906048	-1.12869	down
Pda_00008682	0.0335159	0.985296	up
Pda_00008711	0.0240649	0.893772	up
Pda_00008740	0.00429244	0.706676	up
Pda_00008769	0.000401487	-0.875739	down
Pda_00008774	2.04095e-07	-1.08064	down
Pda_00008807	0.0173997	-0.834555	down
Pda_00008823	0.0181325	0.820327	up
Pda_00008836	0.0408011	0.616656	up
Pda_00008923	9.78006e-06	-0.912599	down
Pda_00008958	0.0037317	0.680912	up
Pda_00008968	5.32834e-05	1.3731	up
Pda_00009019	0.00650451	0.844077	up
Pda_00009108	0.0270627	0.893686	up
Pda_00009202	0.0080198	0.659999	up
Pda_00009213	0.00470338	-1.1739	down
Pda_00009232	0.0270627	-0.781456	down
Pda_00009261	0.00435128	1.15082	up
Pda_00009274	0.00438814	-0.626187	down
Pda_00009311	0.0127635	0.61407	up
Pda_00009359	0.0274296	0.938891	up
Pda_00009383	0.0398303	0.866055	up
Pda_00009389	0.029145	-0.632683	down
Pda_00009397	0.00763123	-0.706163	down
Pda_00009420	0.0144912	0.969296	up
Pda_00009433	0.0329686	-0.601125	down
Pda_00009443	0.00343345	0.747715	up
Pda_00009456	0.0119683	-0.894922	down
Pda_00009515	0.00519616	1.21603	up
Pda_00009522	0.0026614	-1.11833	down
Pda_00009523	4.32668e-07	-1.06039	down
Pda_00009626	0.0375761	0.676334	up
Pda_00009661	0.00281743	-0.889775	down
Pda_00009738	0.00276001	-0.738213	down
Pda_00009755	0.048899	0.774863	up
Pda_00009826	3.2412e-05	-1.3074	down
Pda_00009891	1.36132e-08	-1.32188	down
Pda_00009976	0.00850447	-1.00688	down
Pda_00009989	0.00667318	-0.619124	down
Pda_00010001	0.00602142	-0.977859	down
Pda_00010063	0.0378125	-0.592731	down
Pda_00010089	3.11214e-34	-2.83433	down
Pda_00010118	2.86924e-10	-0.892583	down
Pda_00010120	0.00340978	-0.610342	down
Pda_00010211	0.0218645	0.794533	up
Pda_00010258	0.0223881	0.710437	up
Pda_00010399	0.00858615	-0.64187	down
Pda_00010432	0.000547679	-1.15897	down
Pda_00010436	0.000763016	-0.952511	down
Pda_00010476	0.00658227	-0.665562	down
Pda_00010516	0.00127754	-1.35468	down
Pda_00010519	3.2412e-05	-1.56054	down
Pda_00010520	0.000829114	-1.34968	down
Pda_00010569	0.00702038	0.717321	up
Pda_00010570	0.00846578	0.924312	up
Pda_00010612	0.00035504	-1.06759	down
Pda_00010613	0.00070658	-1.14461	down
Pda_00010689	0.0178397	-0.672479	down
Pda_00010762	0.00163662	-0.608513	down
Pda_00010765	0.00106125	-0.827973	down
Pda_00010799	0.00184887	-0.754146	down
Pda_00010812	0.00281743	-0.604604	down
Pda_00010911	0.000717584	-0.969151	down
Pda_00010922	0.00269735	-0.670858	down
Pda_00010946	0.0193041	0.66318	up
Pda_00010951	1.39724e-05	-0.932837	down
Pda_00011038	0.0073658	0.654455	up
Pda_00011068	2.4429e-06	-0.79393	down
Pda_00011072	4.57594e-05	-1.04054	down
Pda_00011117	0.00232577	0.758503	up
Pda_00011201	0.0249873	0.932809	up
Pda_00011214	0.00127754	-0.903383	down
Pda_00011298	1.4817e-05	-0.860924	down
Pda_00011304	5.73548e-07	-1.56684	down
Pda_00011352	0.0448062	0.645283	up
Pda_00011415	0.005912	-0.638673	down
Pda_00011416	0.001169	-0.713706	down
Pda_00011424	0.00743013	-1.17592	down
Pda_00011425	0.030551	0.904584	up
Pda_00011486	0.00789076	0.657157	up
Pda_00011532	3.96447e-22	-1.62455	down
Pda_00011533	0.0168065	-0.645415	down
Pda_00011534	0.0284635	-0.600329	down
Pda_00011591	0.00931637	1.00961	up
Pda_00011592	6.9567e-07	-0.946204	down
Pda_00011720	0.0305894	-0.681123	down
Pda_00011789	0.0341339	0.796227	up
Pda_00011817	0.00985416	0.908933	up
Pda_00011863	8.2171e-05	-0.722573	down
Pda_00011895	4.65808e-07	-0.660782	down
Pda_00011915	0.0424201	-0.80866	down
Pda_00011916	0.028043	0.631306	up
Pda_00011926	0.00659111	0.650225	up
Pda_00012010	0.0289027	0.987458	up
Pda_00012018	3.45367e-05	-0.813139	down
Pda_00012030	3.21263e-06	-1.27498	down
Pda_00012063	0.0168185	0.707554	up
Pda_00012065	0.00231048	-0.705226	down
Pda_00012084	3.6178e-05	-0.948253	down
Pda_00012118	0.0412956	0.59564	up
Pda_00012143	0.00726308	-0.995276	down
Pda_00012149	0.00156476	-0.80106	down
Pda_00012159	0.0218111	0.638876	up
Pda_00012187	0.0463027	0.935177	up
Pda_00012207	0.00200633	-1.12967	down
Pda_00012287	0.000968759	-1.12844	down
Pda_00012325	0.0120839	0.926418	up
Pda_00012337	0.0449864	-0.613174	down
Pda_00012341	0.00386758	-1.06563	down
Pda_00012356	0.0178397	-0.756401	down
Pda_00012364	0.00405655	-0.673153	down
Pda_00012387	0.00044244	-0.849827	down
Pda_00012410	0.000761429	-1.34493	down
Pda_00012508	0.0080198	1.03904	up
Pda_00012519	0.00908387	-0.652563	down
Pda_00012547	0.00116489	-0.79574	down
Pda_00012548	0.0459916	-0.936457	down
Pda_00012594	3.13947e-07	1.39626	up
Pda_00012597	0.0443602	0.882623	up
Pda_00012711	0.00287007	-1.08993	down
Pda_00012776	0.00177959	-1.09346	down
Pda_00012798	0.00447363	0.64296	up
Pda_00012804	0.00558511	0.865222	up
Pda_00012815	0.000110456	-0.680572	down
Pda_00012882	0.00171322	0.990157	up
Pda_00012884	0.0156447	-0.631851	down
Pda_00012886	0.0340507	0.61737	up
Pda_00012931	3.97053e-07	-0.86978	down
Pda_00012961	0.0004602	-0.945018	down
Pda_00012968	7.62927e-05	-1.13962	down
Pda_00012970	0.0231	-0.687936	down
Pda_00012974	0.0189734	0.825557	up
Pda_00012983	0.0244546	0.646814	up
Pda_00013002	0.00644562	-0.712053	down
Pda_00013006	0.0278566	0.916999	up
Pda_00013059	0.0175331	-0.689392	down
Pda_00013068	2.00098e-06	-0.968824	down
Pda_00013199	0.00669042	1.07932	up
Pda_00013207	0.0163576	0.622601	up
Pda_00013247	0.00272595	-0.641348	down
Pda_00013261	0.0196534	-0.690562	down
Pda_00013276	0.00343716	0.676742	up
Pda_00013291	0.0413267	-0.936006	down
Pda_00013307	0.000721048	-0.670204	down
Pda_00013328	0.0028586	-0.87911	down
Pda_00013405	0.000817294	-0.864495	down
Pda_00013413	0.0309537	0.707129	up
Pda_00013427	0.000424438	-0.761619	down
Pda_00013451	0.000811719	-0.588713	down
Pda_00013462	0.013408	-1.07745	down
Pda_00013467	0.0118223	-0.719452	down
Pda_00013512	4.53155e-08	-1.36229	down
Pda_00013523	0.00183798	-0.609251	down
Pda_00013556	0.00163662	0.81429	up
Pda_00013674	2.64396e-05	-0.764389	down
Pda_00013680	7.0382e-06	-1.30498	down
Pda_00013700	0.00206988	-0.734071	down
Pda_00013736	4.44532e-05	-0.877728	down
Pda_00013809	0.000194256	-0.957094	down
Pda_00013887	2.85578e-08	-1.10824	down
Pda_00013951	0.0352375	-0.766044	down
Pda_00013979	0.0309432	-0.651814	down
Pda_00014047	0.00602142	0.826419	up
Pda_00014073	0.0302027	-0.654722	down
Pda_00014090	0.00200633	1.2171	up
Pda_00014091	7.85671e-05	-0.9968	down
Pda_00014135	2.3503e-09	-1.09535	down
Pda_00014192	0.00612311	-0.721539	down
Pda_00014214	0.00156441	-0.70618	down
Pda_00014244	0.0199033	-0.618392	down
Pda_00014248	0.00410924	0.73141	up
Pda_00014283	0.0467107	0.590279	up
Pda_00014304	0.033361	-0.644574	down
Pda_00014436	0.0112938	-0.69896	down
Pda_00014442	0.0114917	-1.06174	down
Pda_00014459	0.00258256	1.01326	up
Pda_00014468	8.2171e-05	1.37321	up
Pda_00014490	0.000763016	-0.627348	down
Pda_00014512	0.00386384	-0.711779	down
Pda_00014517	0.0086551	-0.662321	down
Pda_00014639	5.57588e-08	-1.66111	down
Pda_00014640	3.27433e-10	-1.86433	down
Pda_00014653	0.00974837	0.704797	up
Pda_00014676	0.00783283	0.649552	up
Pda_00014681	0.00206988	-0.890218	down
Pda_00014682	0.0080198	0.608305	up
Pda_00014722	0.0423148	-0.666442	down
Pda_00014732	0.0375415	-0.84604	down
Pda_00014816	7.45146e-09	-0.939914	down
Pda_00014817	0.0119036	-0.747444	down
Pda_00014917	0.0144246	0.686566	up
Pda_00014935	0.00730058	0.685541	up
Pda_00014981	6.3436e-05	-0.8164	down
Pda_00015013	0.00558511	-1.03117	down
Pda_00015021	0.0131354	0.682271	up
Pda_00015139	8.59737e-07	-1.4964	down
Pda_00015140	0.000162099	-1.47006	down
Pda_00015158	0.00127394	-0.705384	down
Pda_00015181	0.0225096	-0.804334	down
Pda_00015182	0.0222365	-0.70679	down
Pda_00015184	1.14027e-06	-1.35348	down
Pda_00015193	0.00737984	0.703163	up
Pda_00015197	0.0208706	0.60185	up
Pda_00015212	0.0342161	0.802393	up
Pda_00015213	0.000263548	1.16197	up
Pda_00015308	2.86924e-10	-1.08445	down
Pda_00015342	0.0216998	0.972072	up
Pda_00015345	0.00191262	-0.669997	down
Pda_00015375	0.029145	0.68586	up
Pda_00015383	0.00173633	0.781794	up
Pda_00015433	2.31635e-09	-1.30863	down
Pda_00015434	7.53587e-06	-0.903286	down
Pda_00015440	0.00103786	0.692116	up
Pda_00015534	0.000176207	-0.705026	down
Pda_00015670	0.00858105	1.01684	up
Pda_00015772	0.0011227	-0.892979	down
Pda_00015878	0.00312113	-0.867806	down
Pda_00015917	0.00429244	-0.615834	down
Pda_00015938	1.88399e-08	1.83459	up
Pda_00015945	3.27672e-10	-1.0896	down
Pda_00015986	6.3436e-05	1.30249	up
Pda_00016012	0.0234758	0.993163	up
Pda_00016064	0.0471486	-0.663433	down
Pda_00016067	0.000234234	-0.839128	down
Pda_00016072	0.0256297	-0.908218	down
Pda_00016140	7.46634e-05	-1.14004	down
Pda_00016151	0.0396909	-0.795629	down
Pda_00016230	0.0142233	-0.767762	down
Pda_00016242	0.00931637	0.632525	up
Pda_00016249	0.0193041	0.641036	up
Pda_00016269	0.000169852	-0.832816	down
Pda_00016432	1.51039e-05	1.05747	up
Pda_00016470	0.00264907	1.19151	up
Pda_00016550	0.0176129	-0.719685	down
Pda_00016582	0.0241533	0.597263	up
Pda_00016673	0.00127754	-0.627309	down
Pda_00016733	0.00285236	-0.632501	down
Pda_00016751	7.329e-10	-1.08789	down
Pda_00016797	8.02889e-05	-0.775933	down
Pda_00016808	7.71761e-05	1.1641	up
Pda_00016811	1.8812e-06	-1.03411	down
Pda_00016816	0.000364376	1.18564	up
Pda_00016924	0.000169136	-1.11936	down
Pda_00016974	0.00275788	-0.862823	down
Pda_00016975	0.0457853	-0.759026	down
Pda_00017092	0.000717584	0.657752	up
Pda_00017140	0.00175709	-0.759073	down
Pda_00017143	0.00567503	-0.645915	down
Pda_00017173	0.00778558	0.779547	up
Pda_00017195	0.0318534	0.601544	up
Pda_00017355	0.0126761	0.693584	up
Pda_00017426	0.0318486	-0.823166	down
Pda_00017427	0.014382	-0.768533	down
Pda_00017481	0.03208	-0.665979	down
Pda_00017513	0.04844	-0.710099	down
Pda_00017529	0.0484984	0.920914	up
Pda_00017543	0.0413066	0.816489	up
Pda_00017548	0.0353772	0.950959	up
Pda_00017560	0.0498589	0.779527	up
Pda_00017563	0.00993196	0.891046	up
Pda_00017581	0.0274296	-0.78071	down
Pda_00017598	0.00659189	-0.719408	down
Pda_00017618	2.61935e-09	-1.50466	down
Pda_00017700	4.49215e-05	-0.724696	down
Pda_00017707	0.0270627	0.64211	up
Pda_00017719	0.0272471	0.927293	up
Pda_00017758	0.00200633	0.779846	up
Pda_00017761	0.0428434	-0.58664	down
Pda_00017845	0.012035	-0.881782	down
Pda_00017926	0.00107921	-0.857939	down
Pda_00017969	0.00396023	-0.751265	down
Pda_00018007	0.037854	0.613502	up
Pda_00018024	0.00583267	-0.63785	down
Pda_00018070	1.73208e-05	0.808512	up
Pda_00018072	0.000574742	1.18926	up
Pda_00018211	0.0398728	-0.891477	down
Pda_00018212	0.005773	-1.11348	down
Pda_00018228	0.000160077	-0.903544	down
Pda_00018262	0.000952785	-0.771215	down
Pda_00018263	0.0181766	-0.90034	down
Pda_00018282	0.00763123	0.58829	up
Pda_00018343	0.00287007	-1.11766	down
Pda_00018357	0.00947874	-0.705067	down
Pda_00018367	0.00266543	-0.673469	down
Pda_00018371	0.0441787	-0.697672	down
Pda_00018374	0.00677475	-0.88391	down
Pda_00018391	9.02569e-13	-1.69759	down
Pda_00018417	0.0140631	0.639727	up
Pda_00018553	0.030195	0.97734	up
Pda_00018562	2.08221e-07	-0.798215	down
Pda_00018591	0.000424438	1.22167	up
Pda_00018693	0.0294296	-0.645496	down
Pda_00018763	0.0359639	0.859897	up
Pda_00018775	0.00491069	0.795723	up
Pda_00018776	0.0441995	0.732322	up
Pda_00018959	0.0101028	-0.613509	down
Pda_00018966	0.0143893	0.603966	up
Pda_00018975	0.0412956	-0.599199	down
Pda_00018979	0.0162824	-1.01976	down
Pda_00019008	2.3079e-05	-0.932614	down
Pda_00019017	0.00567503	-1.04507	down
Pda_00019027	0.0144859	0.732291	up
Pda_00019030	0.0318486	-0.683503	down
Pda_00019040	0.00161439	-0.759267	down
Pda_00019065	0.0134065	-0.603691	down
Pda_00019068	0.0287997	0.61935	up
Pda_00019105	0.00587682	-1.04477	down
Pda_00019133	0.000417722	-0.912426	down
Pda_00019135	0.026416	-0.737946	down
Pda_00019138	0.00087808	0.811315	up
Pda_00019163	2.79009e-12	2.15613	up
Pda_00019194	8.77468e-09	-1.2443	down
Pda_00019195	1.04864e-09	-1.53256	down
Pda_00019199	0.00435182	1.04835	up
Pda_00019225	4.12283e-10	-1.25458	down
Pda_00019230	0.0107012	-0.722562	down
Pda_00019261	0.00281743	-0.841389	down
Pda_00019265	0.0149906	0.591876	up
Pda_00019352	0.00487886	1.05801	up
Pda_00019362	0.0203662	0.610141	up
Pda_00019367	0.0318415	-0.647993	down
Pda_00019398	0.0465196	0.755842	up
Pda_00019400	2.86924e-10	1.72636	up
Pda_00019489	0.0100585	0.814949	up
Pda_00019491	0.0329686	0.741931	up
Pda_00019494	0.0116943	0.602685	up
Pda_00019521	0.00168993	-1.31126	down
Pda_00019535	0.0244546	0.854911	up
Pda_00019561	0.0126836	-0.74723	down
Pda_00019580	0.0107645	0.710747	up
Pda_00019597	0.00471937	-0.757665	down
Pda_00019681	0.0146135	-0.916259	down
Pda_00019717	0.0337003	0.964584	up
Pda_00019748	0.0270627	0.638536	up
Pda_00019820	0.000788366	-0.737827	down
Pda_00020044	0.00452364	1.03936	up
Pda_00020051	1.39724e-05	1.01389	up
Pda_00020080	0.0354323	-0.914504	down
Pda_00020087	0.0214217	-0.731474	down
Pda_00020101	0.0492495	0.696169	up
Pda_00020183	0.0113239	-0.813226	down
Pda_00020206	0.0436401	-0.589539	down
Pda_00020234	0.00269722	-1.0229	down
Pda_00020253	0.0022457	0.73313	up
Pda_00020272	1.81496e-05	-0.964701	down
Pda_00020292	0.0407582	0.811198	up
Pda_00020329	0.00461069	0.647619	up
Pda_00020362	0.00314023	0.755424	up
Pda_00020376	6.28811e-05	-1.0404	down
Pda_00020377	0.00322934	-1.24564	down
Pda_00020401	1.18127e-09	-1.53239	down
Pda_00020439	0.0133225	-0.617865	down
Pda_00020498	6.41584e-19	-1.58466	down
Pda_00020521	0.0215965	-0.638359	down
Pda_00020553	0.00804515	0.722853	up
Pda_00020603	0.0389346	-0.840972	down
Pda_00020655	0.00161043	-0.873694	down
Pda_00020656	0.0020811	-0.983973	down
Pda_00020664	0.00281743	-0.647065	down
Pda_00020718	0.00784142	1.16968	up
Pda_00020719	0.0443329	-0.588937	down
Pda_00020735	0.0232108	0.969357	up
Pda_00020739	0.00740409	-0.713994	down
Pda_00020905	0.0112938	-0.602507	down
Pda_00020913	0.00321616	-0.845049	down
Pda_00020970	0.0288181	-0.861866	down
Pda_00020973	0.0281608	0.655908	up
Pda_00020978	0.00297928	1.08929	up
Pda_00021056	0.00848825	0.908196	up
Pda_00021080	0.00783283	-0.633649	down
Pda_00021162	0.0441414	0.650358	up
Pda_00021171	0.000150221	-0.98344	down
Pda_00021341	4.20815e-08	-1.35201	down
Pda_00021461	0.0190339	0.651683	up
Pda_00021513	0.00514898	-0.977128	down
Pda_00021523	0.000477758	0.987052	up
Pda_00021533	0.0257706	-0.630207	down
Pda_00021563	4.85029e-05	0.740578	up
Pda_00021638	0.00134522	1.26015	up
Pda_00021686	0.0380386	0.599413	up
Pda_00021700	6.05379e-07	-0.908602	down
Pda_00021749	0.000391623	-1.18856	down
Pda_00021799	0.000233158	-0.801014	down
Pda_00021822	0.00362328	0.682716	up
Pda_00021841	0.011559	-0.60575	down
Pda_00021850	0.0179744	-1.04853	down
Pda_00021852	0.0281608	-0.967461	down
Pda_00021892	0.0385386	-0.662692	down
Pda_00021999	2.47156e-05	-1.06595	down
Pda_00022041	0.0219828	-0.593103	down
Pda_00022050	0.01329	0.664216	up
Pda_00022169	0.0188365	0.608166	up
Pda_00022193	0.000234234	1.46643	up
Pda_00022206	0.00967495	0.694404	up
Pda_00022258	0.0124665	-0.595782	down
Pda_00022306	0.0142335	0.840216	up
Pda_00022326	0.0147051	-0.888835	down
Pda_00022335	8.86233e-05	-0.741336	down
Pda_00022344	0.000813245	-0.942407	down
Pda_00022359	6.57035e-05	-0.723245	down
Pda_00022399	0.00218796	0.932941	up
Pda_00022407	4.84267e-05	-1.21369	down
Pda_00022419	5.80186e-05	0.839463	up
Pda_00022536	0.000249213	0.901972	up
Pda_00022539	0.0047149	-0.674091	down
Pda_00022558	0.0294296	0.611308	up
Pda_00022588	0.0039639	-1.07799	down
Pda_00022603	0.0248345	0.73279	up
Pda_00022678	0.00386384	-0.684729	down
Pda_00022692	0.033361	0.703589	up
Pda_00022756	0.00127982	0.782035	up
Pda_00022761	0.00340762	-0.594909	down
Pda_00022772	0.010122	-0.681648	down
Pda_00022791	0.00201807	-0.760831	down
Pda_00022806	0.00242939	0.921442	up
Pda_00022811	0.000142509	-0.691128	down
Pda_00022832	0.00405795	-0.799605	down
Pda_00022866	0.000638653	-1.08073	down
Pda_00022897	0.000278877	-0.985638	down
Pda_00022898	0.0152321	-0.622938	down
Pda_00022938	4.17e-05	1.13953	up
Pda_00022942	0.000669965	0.890387	up
Pda_00022987	0.00653998	1.05359	up
Pda_00023009	0.00447363	-0.823438	down
Pda_00023011	0.0267099	0.749095	up
Pda_00023025	0.00269722	0.732112	up
Pda_00023065	1.2371e-05	-1.00165	down
Pda_00023130	0.00763123	-0.626463	down
Pda_00023135	0.02838	0.630725	up
Pda_00023139	0.0325991	-0.805542	down
Pda_00023176	0.000231707	-0.60763	down
Pda_00023185	0.0173892	0.678999	up
Pda_00023214	0.0123909	0.711255	up
Pda_00023388	0.00704723	-0.655621	down
Pda_00023390	4.63918e-06	-1.27769	down
Pda_00023391	3.14142e-07	-1.19259	down
Pda_00023414	0.00702239	0.94858	up
Pda_00023523	0.0228791	-0.634292	down
Pda_00023568	2.64231e-06	1.12342	up
Pda_00023613	0.0246627	0.632658	up
Pda_00023642	1.28988e-07	-1.14267	down
Pda_00023665	0.0257706	0.723127	up
Pda_00023670	0.034085	-0.604789	down
Pda_00023751	0.000928983	-0.845115	down
Pda_00023775	0.0297102	-0.873073	down
Pda_00023793	0.00146932	-0.625354	down
Pda_00023841	0.00148743	-0.756576	down
Pda_00023856	6.57035e-05	-0.684587	down
Pda_00023974	0.021087	-0.848998	down
Pda_00024103	0.0397736	0.67027	up
Pda_00024274	0.0218645	-0.613533	down
Pda_00024278	0.0370232	0.918893	up
Pda_00024388	0.0145611	0.915983	up
Pda_00024407	0.0259239	-0.626115	down
Pda_00024467	0.000795005	0.833957	up
Pda_00024477	0.03208	-0.760826	down
Pda_00024478	0.0246627	-0.91942	down
Pda_00024481	0.00704723	0.629637	up
Pda_00024522	7.75958e-05	-0.71101	down
Pda_00024523	0.0294499	-0.654664	down
Pda_00024560	9.65858e-08	-0.969209	down
Pda_00024563	0.00164372	0.771825	up
Pda_00024591	0.00390993	0.705006	up
Pda_00024650	0.0270096	-0.736605	down
Pda_00024652	1.07114e-05	-1.20972	down
Pda_00024680	0.0125307	-0.807371	down
Pda_00024698	0.000942595	1.37461	up
Pda_00024701	0.0307074	-0.604693	down
Pda_00024764	0.0160922	0.800135	up
Pda_00024766	0.00025406	1.18587	up
Pda_00024767	3.15127e-08	0.82942	up
Pda_00024841	2.58848e-05	-0.69008	down
Pda_00024849	0.0290217	0.595525	up
Pda_00024850	0.00394857	0.706671	up
Pda_00024874	0.00203805	0.768907	up
Pda_00024917	0.00300166	-1.12334	down
Pda_00024923	8.29444e-06	-0.732455	down
Pda_00025034	0.00628496	0.966791	up
Pda_00025065	0.0104874	0.617825	up
Pda_00025085	0.0084492	-0.740892	down
Pda_00025099	0.0123284	0.872594	up
Pda_00025102	0.0117	-0.598666	down
Pda_00025131	0.0220248	0.728812	up
Pda_00025132	0.00783283	0.640505	up
Pda_00025161	0.04844	0.590079	up
Pda_00025259	0.0164721	-0.676897	down
Pda_00025346	0.0332691	0.652726	up
Pda_00025358	0.00712181	0.786949	up
Pda_00025361	0.00567503	-0.921263	down
Pda_00025496	0.003018	-1.17356	down
Pda_00025499	1.73446e-10	-1.8048	down
Pda_00025500	1.28988e-07	-1.57075	down
Pda_00025634	0.0096037	0.751278	up
Pda_00025654	0.0272109	0.808569	up
Pda_00025712	0.00488313	-0.74292	down
Pda_00025784	0.00138432	-0.714232	down
Pda_00025788	0.0289027	-0.657103	down
Pda_00025797	0.00229231	0.854402	up
Pda_00025811	0.000255847	-0.988124	down
Pda_00025815	0.00643358	-0.887167	down
Pda_00025951	0.00567503	-0.805145	down
Pda_00025988	0.0443329	0.632442	up
Pda_00026013	0.00968396	1.0267	up
Pda_00026033	0.0266084	0.863301	up
Pda_00026058	0.00792547	-0.731805	down
Pda_00026130	0.0378125	0.937874	up
Pda_00026132	2.0223e-25	-1.97093	down
Pda_00026135	1.01919e-12	-1.73114	down
Pda_00026163	0.00985416	-0.737113	down
Pda_00026164	6.9174e-08	-0.959416	down
Pda_00026165	0.0124243	-0.944553	down
Pda_00026184	0.0178109	-0.600586	down
Pda_00026239	0.030283	-0.846329	down
Pda_00026256	0.0243942	0.896899	up
Pda_00026282	0.0181325	0.835412	up
Pda_00026298	0.0228791	0.815045	up
Pda_00026360	0.00128975	-0.740955	down
Pda_00026377	0.0107736	0.656838	up
Pda_00026433	0.0359532	0.594223	up
Pda_00026545	0.000166902	-0.752536	down
Pda_00026599	8.52806e-06	-1.11142	down
Pda_00026606	0.00183798	-0.822726	down
Pda_00026621	0.0225096	0.799352	up
Pda_00026653	3.6178e-05	-0.823066	down
Pda_00026762	0.0168972	-0.769596	down
Pda_00026782	0.0209071	0.960394	up
Pda_00026826	0.00667648	-0.703074	down
Pda_00026847	0.0407327	0.918627	up
Pda_00026883	0.0392548	-0.80799	down
Pda_00026892	0.0462908	0.720185	up
Pda_00026939	0.00559954	-0.703581	down
Pda_00026951	2.09162e-05	-0.788766	down
Pda_00026952	0.0240649	-0.601023	down
Pda_00026987	0.0347647	0.604708	up
Pda_00027008	0.00087808	-0.685081	down
Pda_00027044	0.0264395	-0.627588	down
Pda_00027045	8.47111e-05	-1.21812	down
Pda_00027066	0.00330453	-0.672982	down
Pda_00027190	0.0336232	0.924484	up
Pda_00027241	0.0107012	0.760903	up
Pda_00027294	0.0100184	-0.683824	down
Pda_00027366	0.000134818	1.15088	up
Pda_00027521	0.0153814	-0.775205	down
Pda_00027726	0.0116532	-0.586847	down
Pda_00027730	1.31403e-05	-0.872841	down
Pda_00027742	3.45551e-06	-1.15733	down
Pda_00027748	0.00578719	-0.657486	down
Pda_00027854	0.000170789	1.21164	up
Pda_00027885	0.0142236	-0.646162	down
Pda_00027916	2.3503e-09	-1.26957	down
Pda_00027980	0.00533646	0.875883	up
Pda_00027995	1.30906e-05	-1.43874	down
Pda_00028003	0.031793	-0.82774	down
Pda_00028070	7.42822e-06	0.872773	up
Pda_00028151	0.0336117	0.652273	up
Pda_00028315	0.0263414	-0.902523	down
Pda_00028349	0.0349088	-0.872033	down
Pda_00028396	0.0058293	-0.696341	down
Pda_00028432	0.0202909	-0.737413	down
Pda_00028462	1.6959e-07	-1.10829	down
Pda_00028474	5.77867e-07	-0.848784	down
Pda_00028493	0.0126761	-0.990972	down
Pda_00028529	0.0297599	0.928665	up
Pda_00028583	0.0461837	0.940668	up
Pda_00028607	0.0450474	-0.791148	down
Pda_00028617	0.0365374	-0.625504	down
Pda_00028667	0.00469822	0.894195	up
Pda_00028677	0.0399461	0.642513	up
Pda_00028736	0.0178397	0.606888	up
Pda_00028748	0.0117	0.799933	up
Pda_00028862	0.00330453	0.97611	up
Pda_00028899	0.0124715	-1.01889	down
Pda_00028919	0.00167527	-0.621705	down
Pda_00029008	0.00659189	0.611822	up
Pda_00029010	0.0282375	0.979099	up
Pda_00029040	0.0058293	0.666444	up
Pda_00029045	0.0187211	0.682151	up
Pda_00029096	0.00041787	1.18786	up
Pda_00029148	3.37547e-07	-0.751291	down
Pda_00029173	0.018189	0.590517	up
Pda_00029239	0.00322934	-0.684398	down
Pda_00029259	0.00598581	0.611171	up
Pda_00029282	0.000558961	-0.677106	down
Pda_00029330	1.12232e-36	4.05203	up
Pda_00029495	0.0287997	0.916129	up
Pda_00029500	0.0178397	0.604212	up
Pda_00029519	3.20661e-05	-0.897431	down
Pda_00029541	0.0183718	-0.680614	down
Pda_00029638	0.0305324	0.970917	up
Pda_00029683	2.64231e-06	0.668316	up
Pda_00029687	0.00368696	-1.09016	down
Pda_00029741	0.0457853	0.898051	up
Pda_00029748	0.0242901	1.0339	up
Pda_00029955	0.0290884	-0.948605	down
Pda_00030064	0.00926201	-0.686716	down
Pda_00030070	0.0393753	-0.863452	down
Pda_00030088	3.93774e-07	-1.05451	down
Pda_00030122	0.00161439	1.22642	up
Pda_00030169	0.01329	0.727527	up
Pda_00030220	0.00704723	-1.03331	down
Pda_00030224	4.44243e-12	-1.55704	down
Pda_00030301	0.000148959	-0.967528	down
Pda_00030303	0.00219479	-0.810354	down
Pda_00030380	0.000318415	1.13124	up
Pda_00030471	0.0347647	0.953568	up
Pda_00030483	0.00778541	0.894591	up
Pda_00030495	0.00520274	0.692003	up
Pda_00030502	0.00514898	0.982614	up
Pda_00030560	0.000867401	-0.8712	down
Pda_00030652	0.0263785	1.023	up
Pda_00030667	0.00580743	0.632437	up
Pda_00030774	0.000544443	0.590717	up
Pda_00030800	0.0221881	0.637863	up
Pda_00030879	0.0431365	0.683892	up
Pda_00030910	0.00938927	0.618147	up
Pda_00030981	0.000761429	0.997949	up
Pda_00031006	0.0234467	0.917264	up
Pda_00031097	0.000203906	1.09329	up
Pda_00031155	0.000517864	-1.19649	down
Pda_00031267	0.00473062	-0.683811	down
Pda_00031275	0.0198835	0.743371	up
Pda_00031279	0.00185776	1.19311	up
Pda_00031305	0.0412956	0.955409	up
Pda_00031372	0.00209969	-0.69834	down
Pda_00031400	0.0241533	-0.806961	down
Pda_00031411	0.0360594	0.655561	up
Pda_00031427	0.000734735	0.607094	up
Pda_00031441	0.0397736	-0.964965	down
Pda_00031504	1.18127e-09	1.51696	up
Pda_00031541	0.000188813	-0.614895	down
Pda_00031560	0.0164721	-0.734251	down
Pda_00031657	0.0318486	-0.596751	down
Pda_00031660	0.0443602	0.684201	up
Pda_00031666	0.0254997	0.759866	up
Pda_00031699	0.000869106	0.684765	up
Pda_00031713	0.0119683	0.621498	up
Pda_00031754	0.0196392	0.938697	up
Pda_00031852	0.000301216	-0.836026	down
Pda_00031888	0.0256297	0.924127	up
Pda_00031908	0.00126639	-0.767318	down
Pda_00031916	0.0145987	0.614664	up
Pda_00031919	0.0411923	0.767995	up
Pda_00031921	4.02694e-05	1.39428	up
Pda_00031993	0.00499998	-0.646647	down
Pda_00032057	0.0388108	0.678919	up
Pda_00032058	0.0220069	0.646804	up
Pda_00032092	0.00567503	-0.793956	down
Pda_00032210	0.000670714	1.36693	up
Pda_00032222	0.00778541	-0.885346	down
Pda_00032245	0.0229958	0.956762	up
Pda_00032255	0.000462897	0.970101	up
Pda_00032258	0.014453	-0.996569	down
Pda_00032259	0.0125053	-0.626158	down
Pda_00032286	0.00209969	-1.03297	down
Pda_00032319	0.00376937	0.772563	up
Pda_00032368	0.049718	0.60834	up
Pda_00032372	3.83602e-08	-1.1232	down
Pda_00032487	0.00382533	0.797834	up
Pda_00032559	3.52498e-11	-0.953804	down
Pda_00032560	0.000327963	-0.808604	down
Pda_00032563	9.55823e-05	-0.600099	down
Pda_00032565	0.0335065	-0.628586	down
Pda_00032576	0.00188501	-0.751162	down
Pda_00032622	0.00652381	0.686748	up
Pda_00032627	0.0028586	-0.916511	down
Pda_00032658	0.0305487	-0.606222	down
Pda_00032659	0.0393753	-0.600222	down
Pda_00032760	2.4429e-06	-1.08545	down
Pda_00032804	2.88539e-13	-0.892621	down
Pda_00032822	0.00839036	-0.664	down
Pda_00032838	3.92695e-05	-0.972775	down
Pda_00032849	0.0020811	-0.796614	down
Pda_00032992	0.024731	-0.657331	down
Pda_00033055	0.0270627	0.702544	up
Pda_00033057	0.0156939	-0.860588	down
Pda_00033205	0.0329836	-0.65135	down
Pda_00033259	0.0118147	0.691837	up
Pda_00033472	0.0182623	0.594932	up
Pda_00033473	0.0208232	0.816858	up
Pda_00033479	0.00246194	-0.647168	down
Pda_00033482	0.0209541	0.713481	up
Pda_00033549	0.0058293	-0.686851	down
Pda_00033581	0.003018	0.927629	up
Pda_00033586	0.0377784	-0.875396	down
Pda_00033638	0.0142865	0.648713	up
Pda_00033697	0.0412287	-0.908061	down
Pda_00033813	0.0202909	1.03764	up
Pda_00033837	0.00640438	0.659324	up
Pda_00033857	0.0289027	0.975008	up
Pda_00033869	0.00314023	0.925579	up
Pda_00033900	0.00799989	-0.601667	down
Pda_00033917	0.033361	0.678559	up
Pda_00033989	0.000823799	0.710082	up
Pda_00034021	0.0343368	-0.854636	down
Pda_00034023	0.00044244	-1.26774	down
Pda_00034045	0.00265551	0.676967	up
Pda_00034094	0.00499469	1.01964	up
Pda_00034100	0.000813245	0.749783	up
Pda_00034128	0.0287997	-0.853757	down
Pda_00034131	0.0196392	0.701212	up
Pda_00034144	0.0011227	-0.610421	down
Pda_00034171	0.0495581	-0.600183	down
Pda_00034278	7.29199e-10	-1.04342	down
Pda_00034322	0.014382	-1.00089	down
Pda_00034387	0.014301	0.617351	up
Pda_00034393	0.0305992	-0.758363	down
Pda_00034417	0.0137446	-0.609974	down
Pda_00034431	1.07114e-05	-0.873514	down
Pda_00034477	0.0347647	0.598128	up
Pda_00034482	0.00303695	-1.02656	down
Pda_00034547	0.0348516	0.91342	up
Pda_00034548	0.00587682	1.0634	up
Pda_00034555	0.0480522	0.812127	up
Pda_00034615	0.0118253	1.03691	up
Pda_00034616	0.0418795	0.909851	up
Pda_00034617	0.0283117	0.695025	up
Pda_00034636	0.0299806	0.662973	up
Pda_00034637	0.0271341	0.934888	up
Pda_00034638	0.0114761	1.00298	up
Pda_00034647	0.0196392	0.603142	up
Pda_00034676	0.0479871	0.649555	up
Pda_00034750	0.0011227	-0.839256	down
Pda_00034845	0.00263702	-1.11851	down
Pda_00034850	0.00740592	0.929276	up
Pda_00034853	0.0116943	0.672612	up
Pda_00034932	0.00207056	0.719033	up
Pda_00034936	0.00848541	0.613638	up
Pda_00034958	0.000237179	-0.822272	down
Pda_00034964	0.000165133	-0.806079	down
Pda_00035025	0.00743547	0.993491	up
Pda_00035137	0.00429244	-0.735468	down
Pda_00035218	0.00602142	0.71315	up
Pda_00035276	0.0144912	0.897357	up
Pda_00035363	0.0202909	0.660907	up
Pda_00035364	0.0428131	-0.821628	down
Pda_00035387	0.0178397	0.625264	up
Pda_00035420	0.00535187	-0.922261	down
Pda_00035430	0.001685	0.752136	up
Pda_00035520	0.00571849	1.09395	up
Pda_00035574	0.00709452	-0.677507	down
Pda_00035626	0.0365299	-0.906505	down
Pda_00035686	0.00792961	-0.595422	down
Pda_00035716	0.0220248	1.04196	up
Pda_00035722	0.000920084	-1.13342	down
Pda_00035733	0.000231116	-0.879207	down
Pda_00035751	0.00261638	-0.992501	down
Pda_00035770	0.000599156	-0.876736	down
Pda_00035834	0.0453145	-0.674904	down
Pda_00035840	0.00402163	-0.754923	down
Pda_00035951	0.0376055	0.854298	up
Pda_00035956	0.0150497	0.912143	up
Pda_00036033	0.00908387	0.715361	up
Pda_00036043	0.0188365	-0.614042	down
Pda_00036281	7.11996e-06	-1.15518	down
Pda_00036282	8.98082e-12	-1.64547	down
Pda_00036304	4.79684e-24	-2.0206	down
Pda_00036332	0.0292192	0.898956	up
Pda_00036334	0.0020811	1.09005	up
Pda_00036349	0.000106031	-0.65625	down
Pda_00036518	0.00386758	0.682296	up
Pda_00036674	0.00127754	0.731483	up
Pda_00036675	2.85578e-08	0.99409	up
Pda_00036788	0.00567503	-0.98576	down
Pda_00036839	0.0428432	-0.78868	down
Pda_00036854	0.034085	0.983051	up
Pda_00036877	0.00487886	0.623322	up
Pda_00036994	0.00918987	0.94698	up
Pda_00037005	0.0230553	0.837181	up
Pda_00037035	0.0130388	-0.673475	down
Pda_00037059	0.0301119	0.716371	up
Pda_00037061	0.0398714	0.759489	up
Pda_00037136	0.0058293	-0.628662	down
Pda_00037191	0.00113701	-0.938428	down
Pda_00037217	0.0394428	0.92223	up
Pda_00037227	0.0270627	0.88137	up
Pda_00037277	0.0033997	0.949878	up
Pda_00037297	0.0416306	0.705727	up
Pda_00037383	0.0115957	0.596258	up
Pda_00037420	6.84142e-07	-1.20587	down
Pda_00037454	0.0469111	0.824002	up
Pda_00037519	0.00210202	-0.787799	down
Pda_00037547	0.00172713	-0.590058	down
Pda_00037553	0.000717584	1.11713	up
Pda_00037562	6.90066e-10	-1.45836	down
Pda_00037586	0.0166301	-0.636205	down
Pda_00037624	0.011426	0.638301	up
Pda_00037703	0.000567977	-1.22167	down
Pda_00037895	0.014142	-0.807098	down
Pda_00037955	0.00719961	0.810767	up
Pda_00038006	0.0398303	-0.722898	down
Pda_00038114	0.0263785	1.01723	up
Pda_00038149	0.00850012	0.745423	up
Pda_00038151	0.040769	-0.647769	down
Pda_00038214	0.0263785	0.883981	up
Pda_00038215	0.0202909	0.920401	up
Pda_00038256	0.0356739	0.753979	up
Pda_00038287	6.9542e-07	-1.69909	down
Pda_00038358	0.011559	1.06591	up
Pda_00038387	0.0256297	0.728095	up
Pda_00038404	0.00513875	0.733417	up
Pda_00038419	0.00799427	0.655234	up
Pda_00038474	0.000120171	-0.865374	down
Pda_00038481	0.0144724	0.991855	up
Pda_00038656	8.14947e-07	-1.18003	down
Pda_00038666	9.23386e-05	1.35077	up
Pda_00038676	8.43506e-06	-0.846439	down
Pda_00038777	7.86467e-06	-1.65811	down
Pda_00038805	0.00416179	-0.781459	down
Pda_00038823	2.4966e-07	1.93617	up
Pda_00038847	0.00974837	-0.716095	down
Pda_00038887	0.0433997	0.766659	up
Pda_00038915	0.0466692	-0.655217	down
Pda_00038935	5.66004e-07	-0.852075	down
Pda_00038936	0.00469128	-0.590301	down
Pda_00039084	2.64396e-05	-1.42061	down
Pda_00039088	0.000795005	0.657702	up
Pda_00039133	0.0144912	0.840592	up
Pda_00039144	0.00364251	-0.928312	down
Pda_00039147	0.0103212	0.827372	up
Pda_00039372	0.00405655	-0.934998	down
Pda_00039562	0.0119899	-0.758361	down
Pda_00039613	0.00260652	-1.22397	down
Pda_00039669	0.00125884	-0.723721	down
Pda_00039700	0.002393	-0.959878	down
Pda_00039701	0.00018704	-0.848785	down
Pda_00039702	0.00162707	-0.705701	down
Pda_00039763	0.00269735	-0.645812	down
Pda_00039838	0.0294499	0.821238	up
Pda_00039845	0.00760651	-0.864777	down
Pda_00039992	0.0303076	-0.936419	down
Pda_00040034	0.000552284	-1.05073	down
Pda_00040132	0.00778541	-0.756464	down
Pda_00040199	0.0152321	0.650403	up
Pda_00040350	0.0137446	0.591846	up
Pda_00040501	0.00298441	1.25769	up
Pda_00040662	0.00103621	0.94565	up
Pda_00040671	0.0302946	-0.666199	down
Pda_00040672	0.000561257	-1.35093	down
Pda_00040701	0.0154242	-0.620696	down
Pda_00040812	1.99357e-12	1.29525	up
Pda_00040846	0.00269722	-0.749416	down
Pda_00040858	0.000761429	-0.793931	down
Pda_00040872	0.0453145	0.898557	up
Pda_00040902	0.00208166	-0.860434	down
Pda_00040930	0.000742306	-0.701926	down
Pda_00040994	0.0269806	0.646763	up
Pda_00041047	0.00396365	-0.90242	down
Pda_00041060	0.0119683	0.612082	up
Pda_00041078	0.0378489	0.764738	up
Pda_00041112	0.00514898	0.826908	up
Pda_00041148	1.14436e-07	-1.17199	down
Pda_00041237	7.22696e-17	-1.30604	down
Pda_00041328	0.00641513	0.773883	up
Pda_00041369	0.048861	-0.697272	down
Pda_00041510	1.07231e-05	-0.712284	down
Pda_00041517	0.00480655	0.929898	up
Pda_00041518	0.00124135	0.725438	up
Pda_00041621	8.19562e-05	1.53095	up
Pda_00041622	0.0039554	1.22344	up
Pda_00041663	0.00790993	1.04065	up
Pda_00041702	0.00287007	0.955481	up
Pda_00041772	0.000561257	-0.704327	down
Pda_00041805	0.031793	0.980281	up
Pda_00041976	0.0457853	-0.717445	down
Populus_davidiana_newGene_1089	0.0428666	-0.824252	down
Populus_davidiana_newGene_1312	0.0165677	-0.7876	down
Populus_davidiana_newGene_1539	0.0289027	0.944438	up
Populus_davidiana_newGene_1767	0.00487886	-0.91256	down
Populus_davidiana_newGene_1980	4.52385e-05	-1.07096	down
Populus_davidiana_newGene_2153	0.0407327	-0.853116	down
Populus_davidiana_newGene_2278	0.0155398	0.6885	up
Populus_davidiana_newGene_2532	0.0327765	-0.984398	down
Populus_davidiana_newGene_2533	0.0116532	-0.936875	down
Populus_davidiana_newGene_2545	0.0121644	0.781665	up
Populus_davidiana_newGene_302	0.0424201	-0.867541	down
Populus_davidiana_newGene_352	0.0335159	0.613155	up
Populus_davidiana_newGene_538	0.0427726	0.613494	up
