# Supplementary material for: Construction of a Hierarchical Gene Regulatory Network to Reveal the Drought Tolerance Mechanism of Shanxin Poplar
Source: Int J Mol Sci. 2022 Dec 26;24(1):384. doi: 10.3390/ijms24010384 (PMC9820611; doi:10.3390/ijms24010384)
Supplement: Supplementary file 1 [file ijms-24-00384-s001.zip › Table S4 .xlsx]

## Sheet: Sheet1
Table S4. The list of DEGs and their GO classification.
GO:0072593	reactive oxygen species metabolic process	Pda_00025510
		Pda_00000750
		Pda_00003683
		Pda_00018282
		Pda_00002376
		Pda_00017620
		Pda_00028513
		Pda_00005883
		Pda_00016768
		Pda_00030543
		Pda_00008808
		Pda_00025513
		Pda_00017481
GO:0010119	regulation of stomatal movement	Pda_00000750
		Pda_00000316
		Pda_00029040
		Pda_00016673
		Pda_00019030
		Pda_00030301
		Pda_00005807
		Pda_00013658
		Pda_00040666
		Pda_00037420
		Pda_00022806
		Pda_00036558
		Pda_00022832
		Pda_00030125
		Pda_00040777
		Pda_00036271
		Pda_00032092
GO:0006970	response to osmotic stress	Pda_00021677
		Pda_00031022
		Pda_00013035
		Pda_00017979
		Pda_00000750
		Pda_00002524
		Pda_00004619
		Pda_00039739
		Pda_00034144
		Pda_00003372
		Pda_00030471
		Pda_00002023
		Pda_00038196
		Pda_00005860
		Pda_00034094
		Pda_00000180
		Pda_00024764
		Pda_00032849
		Pda_00005393
		Pda_00038915
		Pda_00013524
		Pda_00002904
		Pda_00019561
		Pda_00029096
		Pda_00020656
		Pda_00018024
		Pda_00025951
		Pda_00040672
		Pda_00025937
		Pda_00001430
		Pda_00022335
		Pda_00001206
		Pda_00036802
		Pda_00016768
		Pda_00027916
		Pda_00006047
		Pda_00030710
		Pda_00020498
		Pda_00034968
		Pda_00000970
		Pda_00038527
		Pda_00007299
		Pda_00013210
		Pda_00010739
		Pda_00027771
		Pda_00008983
		Pda_00014143
		Pda_00035420
		Pda_00008982
		Pda_00032259
		Pda_00016462
		Pda_00022407
		Pda_00025305
		Pda_00032439
		Pda_00036465
		Pda_00039144
GO:0009873	ethylene-activated signaling pathway	Pda_00000750
		Pda_00034750
		Pda_00034144
		Pda_00011817
		Pda_00025951
		Pda_00000548
		Pda_00009770
		Pda_00000006
		Pda_00007381
		Pda_00000550
GO:0009723	response to ethylene	Pda_00000750
		Pda_00034750
		Pda_00010869
		Pda_00034144
		Pda_00001203
		Pda_00028118
		Pda_00011817
		Pda_00010074
		Pda_00025951
		Pda_00000548
		Pda_00002617
		Pda_00012337
		Pda_00012711
		Pda_00009770
		Pda_00000006
		Pda_00019597
		Pda_00007381
		Pda_00000550
GO:0009753	response to jasmonic acid	Pda_00020570
		Pda_00037495
		Pda_00034750
		Pda_00007749
		Pda_00005393
		Pda_00009826
		Pda_00038915
		Pda_00028012
		Pda_00020467
		Pda_00019561
		Pda_00016968
		Pda_00023296
		Pda_00002598
		Pda_00002617
		Pda_00033207
		Pda_00020102
		Pda_00037420
		Pda_00034968
		Pda_00012711
		Pda_00040902
		Pda_00039367
		Pda_00020181
		Pda_00019597
		Pda_00024477
GO:0001666	response to hypoxia	Pda_00017979
		Pda_00035009
		Pda_00009408
		Pda_00003195
		Pda_00011494
		Pda_00013413
		Pda_00005321
		Pda_00013495
		Pda_00025951
		Pda_00006427
		Pda_00001206
		Pda_00015270
		Pda_00016418
		Pda_00022372
		Pda_00021768
		Pda_00020628
		Pda_00021341
		Pda_00023268
		Pda_00037982
		Pda_00008662
		Pda_00016230
		Pda_00007315
		Pda_00019389
		Pda_00007115
		Pda_00013210
		Pda_00035364
		Pda_00000006
		Pda_00013294
		Pda_00003956
		Pda_00008532
		Pda_00023176
		Pda_00002249
		Pda_00011148
		Pda_00011442
		Pda_00040403
GO:0009414	response to water deprivation	Pda_00009232
		Pda_00021677
		Pda_00013363
		Pda_00017979
		Pda_00006274
		Pda_00008321
		Pda_00002524
		Pda_00004619
		Pda_00010265
		Pda_00034144
		Pda_00002023
		Pda_00038196
		Pda_00037066
		Pda_00034094
		Pda_00000180
		Pda_00024764
		Pda_00029040
		Pda_00013524
		Pda_00029096
		Pda_00010074
		Pda_00000638
		Pda_00040672
		Pda_00001430
		Pda_00010504
		Pda_00034958
		Pda_00006818
		Pda_00023624
		Pda_00006047
		Pda_00009389
		Pda_00019195
		Pda_00012711
		Pda_00008662
		Pda_00029282
		Pda_00010739
		Pda_00012815
		Pda_00008983
		Pda_00034049
		Pda_00022832
		Pda_00007483
		Pda_00008982
		Pda_00030125
		Pda_00032439
		Pda_00023176
		Pda_00036465
		Pda_00018673
		Pda_00008193
		Pda_00037217
		Pda_00017481
		Pda_00032092
GO:0006979	response to oxidative stress	Pda_00020553
		Pda_00014091
		Pda_00004451
		Pda_00041113
		Pda_00006687
		Pda_00017979
		Pda_00011485
		Pda_00021056
		Pda_00004619
		Pda_00010265
		Pda_00026300
		Pda_00003683
		Pda_00000180
		Pda_00005393
		Pda_00018282
		Pda_00017697
		Pda_00002376
		Pda_00039838
		Pda_00005321
		Pda_00010074
		Pda_00028513
		Pda_00032822
		Pda_00023296
		Pda_00005883
		Pda_00016768
		Pda_00030543
		Pda_00014473
		Pda_00037420
		Pda_00034968
		Pda_00022729
		Pda_00012711
		Pda_00026135
		Pda_00008662
		Pda_00013210
		Pda_00008808
		Pda_00005846
		Pda_00003000
		Pda_00010167
		Pda_00024477
		Pda_00023176
		Pda_00026132
		Pda_00017481
		Pda_00031207
GO:0009737	response to abscisic acid	Pda_00013363
		Pda_00017979
		Pda_00019367
		Pda_00000750
		Pda_00008321
		Pda_00004619
		Pda_00006007
		Pda_00037432
		Pda_00010869
		Pda_00002023
		Pda_00034094
		Pda_00000180
		Pda_00034448
		Pda_00037703
		Pda_00024764
		Pda_00029040
		Pda_00009826
		Pda_00013524
		Pda_00002904
		Pda_00019561
		Pda_00020656
		Pda_00010074
		Pda_00018024
		Pda_00001430
		Pda_00002598
		Pda_00041854
		Pda_00006047
		Pda_00040666
		Pda_00020498
		Pda_00034968
		Pda_00035137
		Pda_00012711
		Pda_00008983
		Pda_00034049
		Pda_00022832
		Pda_00032439
		Pda_00026132
		Pda_00026826
		Pda_00008193
		Pda_00037217
		Pda_00008807
		Pda_00036271
