# Supplementary material for: Construction of a Hierarchical Gene Regulatory Network to Reveal the Drought Tolerance Mechanism of Shanxin Poplar
Source: Int J Mol Sci. 2022 Dec 26;24(1):384. doi: 10.3390/ijms24010384 (PMC9820611; doi:10.3390/ijms24010384)
Supplement: Supplementary file 1 [file ijms-24-00384-s001.zip › Table S5 .xlsx]

## Sheet: Sheet1
Table S5. The genes in multilayered hierarchical gene regulatory network.
Code	Gene ID	Name
I	Pda_00006427	PdbCCCH29
II	Pda_00007381	PdbERF3
III	Pda_00033841	PdbSCL1
IX	Pda_00029096	PdbHK4
V	Pda_00017979	PdbZAT10
VI	Pda_00013363	PdbATHB7
X	Pda_00007749	PdbTIFY9
XI	Pda_00013524	PdbHK3
XII	Pda_00001430	PdbABF3
XIII	Pda_00030471	PdbMYB102
XIV	Pda_00002524	PdbAL5
A	Pda_00025305	pdbPOZ1
AA	Pda_00008321	PdbATHB6
AB	Pda_00013294	PdbWRKY46
AC	Pda_00039367	PdbNAC056
AD	Pda_00034049	PdbMYB60
AE	Pda_00019597	PdbWRKY4
AG	Pda_00010869	PdbKUA1
C	Pda_00000548	PdbERF106
E	Pda_00037495	PdbTIFY6
F	Pda_00036558	PdbBHLH122
H	Pda_00023176	PdbLUH
J	Pda_00037432	PdbGBF3
K	Pda_00020467	PdbGL3
L	Pda_00000638	PdbNLP7
M	Pda_00034144	PdbRAP3
N	Pda_00019195	PdbARR1
P	Pda_00003195	PdbRAV2
R	Pda_00000550	PdbERF13
Y	Pda_00034750	PdbRAP2
1	Pda_00039144
2	Pda_00040902
3	Pda_00006274
4	Pda_00010167
5	Pda_00003000
6	Pda_00000750
7	Pda_00016968
8	Pda_00021677
9	Pda_00020102
10	Pda_00016418
11	Pda_00008662
12	Pda_00002598
13	Pda_00028012
14	Pda_00019389
15	Pda_00012711	PdbABCG40
16	Pda_00020181
17	Pda_00024477
18	Pda_00032849
19	Pda_00032439
20	Pda_00028118
21	Pda_00024764
22	Pda_00018282
23	Pda_00010739
24	Pda_00025937
25	Pda_00020553
26	Pda_00023624
27	Pda_00027771
28	Pda_00036271
29	Pda_00007115
30	Pda_00008532
31	Pda_00041854	PdbABCG31
32	Pda_00003956	PdbHSP70
33	Pda_00003372
34	Pda_00017697
35	Pda_00006047
36	Pda_00028513
37	Pda_00019030	PdbNHX2
38	Pda_00006007	PdbCRK29
39	Pda_00011817
40	Pda_00013413	PdbALAAT2
41	Pda_00038196
42	Pda_00032092
43	Pda_00008193
44	Pda_00012337
45	Pda_00022407
46	Pda_00005393
47	Pda_00040672
48	Pda_00025513
49	Pda_00025510
50	Pda_00013495
51	Pda_00026135
52	Pda_00026132
53	Pda_00032259
54	Pda_00021056
55	Pda_00017620
56	Pda_00037982
57	Pda_00040777
58	Pda_00010504
59	Pda_00011442	PdbCBP60G
60	Pda_00009826	PdbPYL6
61	Pda_00002023
62	Pda_00032822
63	Pda_00036802
64	Pda_00001206
65	Pda_00012815
66	Pda_00019367
67	Pda_00031207
68	Pda_00015270
69	Pda_00021341
70	Pda_00013658
71	Pda_00018024
72	Pda_00014143
73	Pda_00014473	PdbPER52
74	Pda_00022372
75	Pda_00013035
76	Pda_00020570	PdbLOX3
77	Pda_00016230
78	Pda_00008807	PdbIP5P2
79	Pda_00008808
80	Pda_00011494	PdbXTH22
81	Pda_00030710
82	Pda_00022729
83	Pda_00018673
84	Pda_00002249
85	Pda_00005846
86	Pda_00016462
87	Pda_00038527
88	Pda_00020656
89	Pda_00002617
90	Pda_00005860
91	Pda_00006818
92	Pda_00016768
93	Pda_00022832
94	Pda_00002904
95	Pda_00036465
96	Pda_00030301	PdbTPC1
97	Pda_00020498
98	Pda_00014091
99	Pda_00037420	PdbJAR1
100	Pda_00034448
101	Pda_00027916
102	Pda_00020628
103	Pda_00040666
104	Pda_00026300	PdbNCER1
105	Pda_00019561
106	Pda_00034094
107	Pda_00033207
108	Pda_00034968
109	Pda_00008983
110	Pda_00008982
111	Pda_00037703
112	Pda_00029040
113	Pda_00016673
114	Pda_00011148
115	Pda_00035420
116	Pda_00029282
117	Pda_00004451
118	Pda_00007483
119	Pda_00006687	PdbPER10
120	Pda_00005883
121	Pda_00039838
122	Pda_00013210
123	Pda_00005807
124	Pda_00010265	PdbPAL1
125	Pda_00003683
126	Pda_00037217
127	Pda_00026826
128	Pda_00040403
129	Pda_00000970
130	Pda_00007315
131	Pda_00011485
132	Pda_00030543
133	Pda_00007299
134	Pda_00009232
135	Pda_00000180
136	Pda_00039739
137	Pda_00004619
138	Pda_00034958
139	Pda_00023296
140	Pda_00002376
141	Pda_00023268
142	Pda_00025951
143	Pda_00022335
144	Pda_00009770
145	Pda_00005321
146	Pda_00000316
147	Pda_00030125
148	Pda_00017481
149	Pda_00038915
150	Pda_00035137
151	Pda_00009408	PdbCIPK25
152	Pda_00021768
153	Pda_00022806
154	Pda_00041113
155	Pda_00001203
156	Pda_00031022
157	Pda_00037066
158	Pda_00010074
