# Supplementary material for: Construction of a Hierarchical Gene Regulatory Network to Reveal the Drought Tolerance Mechanism of Shanxin Poplar
Source: Int J Mol Sci. 2022 Dec 26;24(1):384. doi: 10.3390/ijms24010384 (PMC9820611; doi:10.3390/ijms24010384)
Supplement: Supplementary file 1 [file ijms-24-00384-s001.zip › Table S6 .xlsx]

## Sheet: Sheet1
Table S6. The list of structural genes of GRN and their GO classification.
GO terms	gene name	code name in GRN
reactive oxygen species metabolic process	Pda_00025510	49
	Pda_00000750	6
	Pda_00003683	125
	Pda_00018282	22
	Pda_00002376	140
	Pda_00017620	55
	Pda_00028513	36
	Pda_00005883	120
	Pda_00016768	92
	Pda_00030543	132
	Pda_00008808	79
	Pda_00025513	48
	Pda_00017481	148
regulation of stomatal movement	Pda_00000316	146
	Pda_00029040	112
	Pda_00016673	113
	Pda_00019030	37
	Pda_00030301	96
	Pda_00005807	123
	Pda_00013658	70
	Pda_00040666	103
	Pda_00037420	99
	Pda_00022806	153
	Pda_00022832	93
	Pda_00030125	147
	Pda_00040777	57
	Pda_00036271	28
	Pda_00032092	42
	Pda_00021677	8
response to osmotic stress	Pda_00031022	156
	Pda_00013035	75
	Pda_00004619	137
	Pda_00039739	136
	Pda_00003372	33
	Pda_00002023	61
	Pda_00038196	41
	Pda_00005860	90
	Pda_00034094	106
	Pda_00000180	135
	Pda_00024764	21
	Pda_00032849	18
	Pda_00005393	46
	Pda_00038915	149
	Pda_00002904	94
	Pda_00019561	105
	Pda_00020656	88
	Pda_00018024	71
	Pda_00025951	142
	Pda_00040672	47
	Pda_00025937	24
	Pda_00022335	143
	Pda_00001206	64
	Pda_00036802	63
	Pda_00027916	101
	Pda_00006047	35
	Pda_00030710	81
	Pda_00020498	97
	Pda_00034968	108
	Pda_00000970	129
	Pda_00038527	87
	Pda_00007299	133
	Pda_00013210	122
	Pda_00010739	23
	Pda_00027771	27
	Pda_00008983	109
	Pda_00014143	72
	Pda_00035420	115
	Pda_00008982	110
	Pda_00032259	53
	Pda_00016462	86
	Pda_00022407	45
	Pda_00032439	19
	Pda_00036465	95
	Pda_00039144	1
	Pda_00011817	39
ethylene-activated signaling pathway	Pda_00009770	144
	Pda_00001203	155
	Pda_00028118	20
response to ethylene	Pda_00010074	158
	Pda_00002617	89
	Pda_00012337	44
	Pda_00012711	15
	Pda_00020570	76
	Pda_00009826	60
	Pda_00028012	13
response to jasmonic acid	Pda_00016968	7
	Pda_00023296	139
	Pda_00002598	12
	Pda_00033207	107
	Pda_00020102	9
	Pda_00040902	2
	Pda_00020181	16
	Pda_00024477	17
	Pda_00009408	151
	Pda_00011494	80
	Pda_00013413	40
	Pda_00005321	145
	Pda_00013495	50
	Pda_00015270	68
	Pda_00016418	10
	Pda_00022372	74
	Pda_00021768	152
	Pda_00020628	102
	Pda_00021341	69
	Pda_00023268	141
	Pda_00037982	56
	Pda_00008662	11
	Pda_00016230	77
	Pda_00007315	130
	Pda_00019389	14
	Pda_00007115	29
	Pda_00003956	32
	Pda_00008532	30
	Pda_00002249	84
	Pda_00011148	114
	Pda_00011442	59
	Pda_00040403	128
	Pda_00009232	134
	Pda_00006274	3
	Pda_00010265	124
response to water deprivation	Pda_00037066	157
	Pda_00010504	58
	Pda_00034958	138
	Pda_00006818	91
	Pda_00023624	26
	Pda_00029282	116
	Pda_00012815	65
	Pda_00007483	118
	Pda_00018673	83
	Pda_00008193	43
	Pda_00037217	126
	Pda_00020553	25
	Pda_00014091	98
	Pda_00004451	117
	Pda_00041113	154
response to oxidative stress	Pda_00006687	119
	Pda_00011485	131
	Pda_00021056	54
	Pda_00026300	104
	Pda_00017697	34
	Pda_00039838	121
	Pda_00032822	62
	Pda_00014473	73
	Pda_00022729	82
	Pda_00026135	51
	Pda_00005846	85
	Pda_00003000	5
	Pda_00010167	4
	Pda_00026132	52
	Pda_00031207	67
	Pda_00019367	66
	Pda_00006007	38
	Pda_00034448	100
	Pda_00037703	111
	Pda_00041854	31
	Pda_00035137	150
	Pda_00026826	127
	Pda_00008807	78
